# Supplementary material for: Bis[2-(2H-benzotriazol-2-yl)-4-methyl-6-(phenyl­imino­methyl-κN)phenolato-κO]palladium(II)
Source: Acta Crystallogr Sect E Struct Rep Online. 2011 Nov 25;67(Pt 12):m1831. doi: 10.1107/S1600536811049555 (PMC3238730; doi:10.1107/S1600536811049555)
Supplement: Supplementary file 1 [file e-67-m1831-sup1.cif]

##############################################################################
#                                                                            #
# This CIF contains the data in a paper accepted for publication in          #
# Acta Crystallographica Section E. It conforms to the requirements of       #
# Notes for Authors for Acta Crystallographica Section E, and has been       #
# peer reviewed under the auspices of the IUCr Commission on Journals.       #
#                                                                            #
# Full details of the Crystallographic Information File format               #
# are given in the paper "The Crystallographic Information File (CIF):       #
# a New Standard Archive File for Crystallography" by S. R. Hall, F. H.      #
# Allen and I. D. Brown [Acta Cryst. (1991), A47, 655-685].                  #
#                                                                            #
# The current version of the core CIF dictionary is obtainable from          #
# ftp://ftp.iucr.org/pub/cif_core.dic.                                       #
#                                                                            #
# Software is freely available for graphical display of the structure(s)     #
# in this CIF. For information consult the CIF software page                 #
# http://www.iucr.org/resources/cif/software.                                #
#                                                                            #
# This file may be used for bona fide research purposes within the           #
# scientific community so long as proper attribution is given to the journal # 
# article from which it was obtained.                                        #
#                                                                            #
##############################################################################
data_I
_audit_creation_method     'SHELXL97'
_chemical_name_systematic
;
Bis[2-(2<i>H</i>-benzotriazol-2-yl)-4-methyl-6-
(phenyliminomethyl-\k<i>N</i>)phenolato-\k<i>O</i>]palladium(II)
;
_chemical_name_common     ?
_chemical_formula_moiety     'C40 H30 N8 O2 Pd'
_chemical_formula_sum     'C40 H30 N8 O2 Pd'
_chemical_formula_iupac     '[Pd (C20 H15 N4 O1)2]'
_chemical_formula_weight     761.12
_chemical_melting_point     ?
_symmetry_cell_setting     triclinic
_symmetry_space_group_name_H-M     'P -1'
_symmetry_space_group_name_Hall     '-P 1'
loop_
    _symmetry_equiv_pos_as_xyz
    'x, y, z'
    '-x, -y, -z'
_cell_length_a     11.7509(2)
_cell_length_b     11.9846(2)
_cell_length_c     13.4898(2)
_cell_angle_alpha     78.8080(10)
_cell_angle_beta     89.3570(10)
_cell_angle_gamma     63.5350(10)
_cell_volume     1662.20(5)
_cell_formula_units_Z     2
_cell_measurement_reflns_used     9762
_cell_measurement_theta_min     2.21
_cell_measurement_theta_max     28.30
_cell_measurement_temperature     296(2)
_exptl_crystal_description     'Block'
_exptl_crystal_colour     'Red'
_exptl_crystal_size_max     0.20
_exptl_crystal_size_mid     0.12
_exptl_crystal_size_min     0.08
_exptl_crystal_density_diffrn     1.521
_exptl_crystal_density_meas     ?
_exptl_crystal_density_method     'not measured'
_exptl_crystal_F_000     776
_exptl_absorpt_coefficient_mu     0.609
_exptl_absorpt_correction_type     multi-scan
_exptl_absorpt_process_details     '(<i>SADABS</i>; Bruker, 2008)'
_exptl_absorpt_correction_T_min     0.8879
_exptl_absorpt_correction_T_max     0.9529
_exptl_special_details     ?
_diffrn_ambient_temperature     296(2)
_diffrn_radiation_type     'MoK\a'
_diffrn_radiation_wavelength     0.71073
_diffrn_radiation_source     'fine-focus sealed tube'
_diffrn_radiation_monochromator     'graphite'
_diffrn_measurement_device_type     'Bruker APEXII CCD'
_diffrn_measurement_method     '\f and \w scans'
_diffrn_detector_area_resol_mean     8.3333
_diffrn_reflns_number     29546
_diffrn_reflns_av_R_equivalents     0.0230
_diffrn_reflns_av_sigmaI/netI     0.0207
_diffrn_reflns_theta_min     1.54
_diffrn_reflns_theta_max     28.32
_diffrn_reflns_theta_full     28.32
_diffrn_measured_fraction_theta_max     0.998
_diffrn_measured_fraction_theta_full     0.998
_diffrn_reflns_limit_h_min     -15
_diffrn_reflns_limit_h_max     15
_diffrn_reflns_limit_k_min     -15
_diffrn_reflns_limit_k_max     15
_diffrn_reflns_limit_l_min     -17
_diffrn_reflns_limit_l_max     17
_refine_special_details
;
 Refinement of <i>F</i>^2^ against ALL reflections. The weighted
 <i>R</i>-factor <i>wR</i> and goodness of fit <i>S</i> are based on
 <i>F</i>^2^, conventional <i>R</i>-factors <i>R</i> are based on <i>F</i>,
 with <i>F</i> set to zero for negative <i>F</i>^2^. The threshold expression
 of <i>F</i>^2^ > \s(<i>F</i>^2^) is used only for calculating
 <i>R</i>-factors(gt) <i>etc</i>. and is not relevant to the choice of
 reflections for refinement. <i>R</i>-factors based on <i>F</i>^2^ are
 statistically about twice as large as those based on <i>F</i>, and
 <i>R</i>-factors based on ALL data will be even larger.
;
_reflns_number_total     8252
_reflns_number_gt     6488
_reflns_threshold_expression     I>2\s(I)
_refine_ls_structure_factor_coef     Fsqd
_refine_ls_matrix_type     full
_refine_ls_R_factor_all     0.0361
_refine_ls_R_factor_gt     0.0251
_refine_ls_wR_factor_gt     0.0628
_refine_ls_wR_factor_ref     0.0709
_refine_ls_goodness_of_fit_ref     1.013
_refine_ls_restrained_S_all     1.013
_refine_ls_number_reflns     8252
_refine_ls_number_parameters     465
_refine_ls_number_restraints     0
_refine_ls_hydrogen_treatment     constr
_refine_ls_weighting_scheme     calc
_refine_ls_weighting_details
         'calc w=1/[\s^2^(Fo^2^)+(0.0283P)^2^+1.0203P] where P=(Fo^2^+2Fc^2^)/3'
_atom_sites_solution_hydrogens     geom
_atom_sites_solution_primary     direct
_atom_sites_solution_secondary     difmap
_refine_ls_shift/su_max     0.000
_refine_ls_shift/su_mean     0.000
_refine_diff_density_max     0.359
_refine_diff_density_min     -0.485
_refine_ls_extinction_method     'none'
_refine_ls_extinction_coef     ?
loop_
    _atom_type_symbol
    _atom_type_description
    _atom_type_scat_dispersion_real
    _atom_type_scat_dispersion_imag
    _atom_type_scat_source
    'C' 'C' 0.0033 0.0016
                         'International Tables Vol C Tables 4.2.6.8 and 6.1.1.4'
    'H' 'H' 0.0000 0.0000
                         'International Tables Vol C Tables 4.2.6.8 and 6.1.1.4'
    'N' 'N' 0.0061 0.0033
                         'International Tables Vol C Tables 4.2.6.8 and 6.1.1.4'
    'O' 'O' 0.0106 0.0060
                         'International Tables Vol C Tables 4.2.6.8 and 6.1.1.4'
    'Pd' 'Pd' -0.9988 1.0072
                         'International Tables Vol C Tables 4.2.6.8 and 6.1.1.4'
_computing_data_collection     '<i>APEX2</i> (Bruker, 2008)'
_computing_cell_refinement     '<i>SAINT-Plus</i> (Bruker, 2008)'
_computing_data_reduction     '<i>SAINT-Plus</i> (Bruker, 2008)'
_computing_structure_solution     '<i>SHELXS97</i> (Sheldrick, 2008)'
_computing_structure_refinement     '<i>SHELXL97</i> (Sheldrick, 2008)'
_computing_molecular_graphics     '<i>SHELXTL</i> (Sheldrick, 2008)'
_computing_publication_material     '<i>SHELXTL</i> (Sheldrick, 2008)'
loop_
    _atom_site_type_symbol
    _atom_site_label
    _atom_site_fract_x
    _atom_site_fract_y
    _atom_site_fract_z
    _atom_site_U_iso_or_equiv
    _atom_site_adp_type
    _atom_site_calc_flag
    _atom_site_refinement_flags
    _atom_site_occupancy
    _atom_site_symmetry_multiplicity
    _atom_site_disorder_assembly
    _atom_site_disorder_group
    Pd Pd1 0.5000 0.5000 0.0000 0.02975(5) Uani d S 1 2 . .
    O O1 0.43565(12) 0.64409(13) 0.07104(10) 0.0382(3) Uani d . 1 1 . .
    N N1 0.47080(16) 0.81318(17) 0.17120(13) 0.0423(4) Uani d . 1 1 . .
    N N2 0.37066(15) 0.80246(15) 0.20916(12) 0.0360(3) Uani d . 1 1 . .
    N N3 0.35846(18) 0.8031(2) 0.30772(13) 0.0505(5) Uani d . 1 1 . .
    N N4 0.34666(14) 0.59491(15) -0.10154(11) 0.0345(3) Uani d . 1 1 . .
    C C1 0.31532(16) 0.71915(17) 0.07416(13) 0.0327(4) Uani d . 1 1 . .
    C C2 0.27672(17) 0.79683(17) 0.14747(14) 0.0339(4) Uani d . 1 1 . .
    C C3 0.15029(18) 0.86425(18) 0.16344(15) 0.0389(4) Uani d . 1 1 . .
    H H3B 0.1296 0.9107 0.2143 0.047 Uiso calc R 1 1 . .
    C C4 0.05239(18) 0.86491(19) 0.10559(16) 0.0411(4) Uani d . 1 1 . .
    C C5 0.08597(18) 0.80335(18) 0.02622(16) 0.0404(4) Uani d . 1 1 . .
    H H5A 0.0219 0.8094 -0.0175 0.049 Uiso calc R 1 1 . .
    C C6 0.21473(17) 0.73097(17) 0.00869(14) 0.0347(4) Uani d . 1 1 . .
    C C7 0.5317(2) 0.8193(2) 0.25227(16) 0.0446(5) Uani d . 1 1 . .
    C C8 0.6486(2) 0.8243(3) 0.2612(2) 0.0613(6) Uani d . 1 1 . .
    H H8A 0.6944 0.8286 0.2051 0.074 Uiso calc R 1 1 . .
    C C9 0.6915(3) 0.8228(3) 0.3538(2) 0.0715(8) Uani d . 1 1 . .
    H H9A 0.7690 0.8248 0.3618 0.086 Uiso calc R 1 1 . .
    C C10 0.6222(3) 0.8181(3) 0.4388(2) 0.0828(9) Uani d . 1 1 . .
    H H10A 0.6556 0.8167 0.5014 0.099 Uiso calc R 1 1 . .
    C C11 0.5082(3) 0.8155(3) 0.4324(2) 0.0774(9) Uani d . 1 1 . .
    H H11A 0.4621 0.8148 0.4889 0.093 Uiso calc R 1 1 . .
    C C12 0.4625(2) 0.8140(2) 0.33610(17) 0.0509(5) Uani d . 1 1 . .
    C C13 -0.0850(2) 0.9317(2) 0.1297(2) 0.0566(6) Uani d . 1 1 . .
    H H13A -0.1404 0.9596 0.0688 0.085 Uiso calc R 1 1 . .
    H H13B -0.0977 1.0040 0.1573 0.085 Uiso calc R 1 1 . .
    H H13C -0.1040 0.8737 0.1783 0.085 Uiso calc R 1 1 . .
    C C14 0.23845(17) 0.67832(18) -0.08024(14) 0.0366(4) Uani d . 1 1 . .
    H H14A 0.1691 0.7070 -0.1274 0.044 Uiso calc R 1 1 . .
    C C15 0.35559(17) 0.56714(19) -0.20098(14) 0.0380(4) Uani d . 1 1 . .
    C C16 0.2814(2) 0.5200(2) -0.23682(17) 0.0525(5) Uani d . 1 1 . .
    H H16A 0.2227 0.5051 -0.1966 0.063 Uiso calc R 1 1 . .
    C C17 0.2939(3) 0.4942(2) -0.33368(18) 0.0623(7) Uani d . 1 1 . .
    H H17A 0.2443 0.4612 -0.3579 0.075 Uiso calc R 1 1 . .
    C C18 0.3783(3) 0.5171(3) -0.39271(18) 0.0696(8) Uani d . 1 1 . .
    H H18A 0.3864 0.4997 -0.4574 0.084 Uiso calc R 1 1 . .
    C C19 0.4516(3) 0.5657(4) -0.3574(2) 0.0831(10) Uani d . 1 1 . .
    H H19A 0.5088 0.5821 -0.3985 0.100 Uiso calc R 1 1 . .
    C C20 0.4411(2) 0.5905(3) -0.26088(18) 0.0650(7) Uani d . 1 1 . .
    H H20A 0.4915 0.6228 -0.2367 0.078 Uiso calc R 1 1 . .
    Pd Pd2 1.0000 0.5000 0.5000 0.02949(5) Uani d S 1 2 . .
    O O2 1.05982(13) 0.35405(13) 0.43133(10) 0.0372(3) Uani d . 1 1 . .
    N N5 1.24404(16) 0.17309(17) 0.33049(13) 0.0438(4) Uani d . 1 1 . .
    N N6 1.13063(15) 0.19195(15) 0.29581(12) 0.0367(3) Uani d . 1 1 . .
    N N7 1.11407(19) 0.19435(19) 0.19740(13) 0.0495(4) Uani d . 1 1 . .
    N N8 0.92774(14) 0.41267(15) 0.60629(11) 0.0342(3) Uani d . 1 1 . .
    C C21 1.00565(17) 0.27973(17) 0.43401(13) 0.0332(4) Uani d . 1 1 . .
    C C22 1.03292(18) 0.20029(18) 0.36207(14) 0.0353(4) Uani d . 1 1 . .
    C C23 0.96764(19) 0.13146(18) 0.35389(15) 0.0404(4) Uani d . 1 1 . .
    H H23A 0.9857 0.0847 0.3032 0.049 Uiso calc R 1 1 . .
    C C24 0.87544(19) 0.12903(19) 0.41863(16) 0.0418(4) Uani d . 1 1 . .
    C C25 0.85671(19) 0.19365(18) 0.49572(16) 0.0398(4) Uani d . 1 1 . .
    H H25A 0.8011 0.1877 0.5437 0.048 Uiso calc R 1 1 . .
    C C26 0.91890(17) 0.26881(17) 0.50476(14) 0.0343(4) Uani d . 1 1 . .
    C C27 1.3086(2) 0.1642(2) 0.24674(16) 0.0459(5) Uani d . 1 1 . .
    C C28 1.4334(2) 0.1497(3) 0.2344(2) 0.0654(7) Uani d . 1 1 . .
    H H28A 1.4873 0.1399 0.2889 0.079 Uiso calc R 1 1 . .
    C C29 1.4707(3) 0.1509(3) 0.1390(3) 0.0804(9) Uani d . 1 1 . .
    H H29A 1.5519 0.1431 0.1276 0.096 Uiso calc R 1 1 . .
    C C30 1.3908(4) 0.1634(3) 0.0565(2) 0.0877(10) Uani d . 1 1 . .
    H H30A 1.4211 0.1632 -0.0075 0.105 Uiso calc R 1 1 . .
    C C31 1.2719(3) 0.1756(3) 0.0668(2) 0.0803(9) Uani d . 1 1 . .
    H H31A 1.2204 0.1829 0.0117 0.096 Uiso calc R 1 1 . .
    C C32 1.2287(2) 0.1768(2) 0.16516(17) 0.0518(5) Uani d . 1 1 . .
    C C33 0.8029(2) 0.0552(2) 0.4060(2) 0.0564(6) Uani d . 1 1 . .
    H H33A 0.7698 0.0361 0.4690 0.085 Uiso calc R 1 1 . .
    H H33B 0.8591 -0.0229 0.3864 0.085 Uiso calc R 1 1 . .
    H H33C 0.7336 0.1053 0.3545 0.085 Uiso calc R 1 1 . .
    C C34 0.89495(17) 0.32790(18) 0.59048(14) 0.0358(4) Uani d . 1 1 . .
    H H34A 0.8509 0.3023 0.6402 0.043 Uiso calc R 1 1 . .
    C C35 0.90674(19) 0.44738(18) 0.70374(14) 0.0370(4) Uani d . 1 1 . .
    C C36 0.7882(2) 0.4909(2) 0.73935(16) 0.0507(5) Uani d . 1 1 . .
    H H36A 0.7188 0.5005 0.6998 0.061 Uiso calc R 1 1 . .
    C C37 0.7719(3) 0.5207(2) 0.83463(18) 0.0600(6) Uani d . 1 1 . .
    H H37A 0.6915 0.5507 0.8588 0.072 Uiso calc R 1 1 . .
    C C38 0.8734(3) 0.5058(3) 0.89235(18) 0.0696(8) Uani d . 1 1 . .
    H H38A 0.8625 0.5256 0.9562 0.084 Uiso calc R 1 1 . .
    C C39 0.9919(3) 0.4619(4) 0.8568(2) 0.0814(10) Uani d . 1 1 . .
    H H39A 1.0613 0.4511 0.8971 0.098 Uiso calc R 1 1 . .
    C C40 1.0090(3) 0.4336(3) 0.76148(18) 0.0616(7) Uani d . 1 1 . .
    H H40A 1.0892 0.4054 0.7369 0.074 Uiso calc R 1 1 . .
loop_
    _atom_site_aniso_label
    _atom_site_aniso_U_11
    _atom_site_aniso_U_22
    _atom_site_aniso_U_33
    _atom_site_aniso_U_12
    _atom_site_aniso_U_13
    _atom_site_aniso_U_23
    Pd1 0.02420(9) 0.03341(10) 0.03039(10) -0.00941(7) 0.00205(7) -0.01305(7)
    O1 0.0277(6) 0.0416(7) 0.0447(7) -0.0098(5) 0.0018(5) -0.0226(6)
    N1 0.0431(9) 0.0512(10) 0.0439(9) -0.0278(8) 0.0128(7) -0.0188(8)
    N2 0.0375(8) 0.0429(9) 0.0327(8) -0.0194(7) 0.0100(6) -0.0167(7)
    N3 0.0476(10) 0.0707(13) 0.0347(9) -0.0239(9) 0.0111(7) -0.0223(9)
    N4 0.0307(7) 0.0398(8) 0.0330(8) -0.0137(6) 0.0016(6) -0.0130(6)
    C1 0.0310(8) 0.0316(9) 0.0351(9) -0.0128(7) 0.0052(7) -0.0101(7)
    C2 0.0341(9) 0.0340(9) 0.0351(9) -0.0155(7) 0.0057(7) -0.0108(7)
    C3 0.0387(10) 0.0370(10) 0.0416(10) -0.0148(8) 0.0135(8) -0.0161(8)
    C4 0.0328(9) 0.0371(10) 0.0505(11) -0.0118(8) 0.0113(8) -0.0131(9)
    C5 0.0303(9) 0.0388(10) 0.0501(11) -0.0125(8) 0.0027(8) -0.0128(9)
    C6 0.0302(8) 0.0325(9) 0.0391(10) -0.0106(7) 0.0037(7) -0.0115(7)
    C7 0.0454(11) 0.0463(11) 0.0491(12) -0.0227(9) 0.0052(9) -0.0207(9)
    C8 0.0548(14) 0.0682(16) 0.0763(17) -0.0369(13) 0.0044(12) -0.0265(14)
    C9 0.0623(16) 0.0740(18) 0.092(2) -0.0357(14) -0.0092(15) -0.0337(16)
    C10 0.078(2) 0.100(2) 0.0728(19) -0.0324(18) -0.0202(16) -0.0410(17)
    C11 0.0748(18) 0.110(2) 0.0485(14) -0.0353(17) 0.0029(13) -0.0367(15)
    C12 0.0480(12) 0.0611(14) 0.0446(12) -0.0199(11) 0.0031(9) -0.0252(10)
    C13 0.0354(11) 0.0584(14) 0.0748(16) -0.0152(10) 0.0181(10) -0.0275(12)
    C14 0.0309(9) 0.0383(10) 0.0386(10) -0.0127(8) -0.0017(7) -0.0109(8)
    C15 0.0323(9) 0.0419(10) 0.0341(9) -0.0099(8) -0.0012(7) -0.0123(8)
    C16 0.0625(14) 0.0633(14) 0.0415(11) -0.0351(12) 0.0007(10) -0.0159(10)
    C17 0.0790(17) 0.0594(15) 0.0460(13) -0.0261(13) -0.0129(12) -0.0180(11)
    C18 0.0638(16) 0.0858(19) 0.0366(12) -0.0092(14) -0.0002(11) -0.0247(12)
    C19 0.0623(17) 0.144(3) 0.0438(14) -0.0443(19) 0.0163(12) -0.0287(17)
    C20 0.0539(14) 0.108(2) 0.0458(13) -0.0435(15) 0.0106(10) -0.0262(14)
    Pd2 0.03257(10) 0.03457(10) 0.02779(9) -0.01861(8) 0.00840(7) -0.01249(7)
    O2 0.0436(7) 0.0418(7) 0.0391(7) -0.0264(6) 0.0165(6) -0.0200(6)
    N5 0.0385(9) 0.0511(10) 0.0433(9) -0.0185(8) 0.0066(7) -0.0179(8)
    N6 0.0413(8) 0.0410(9) 0.0319(8) -0.0191(7) 0.0063(6) -0.0161(7)
    N7 0.0619(11) 0.0661(12) 0.0326(9) -0.0350(10) 0.0095(8) -0.0218(8)
    N8 0.0377(8) 0.0402(8) 0.0291(7) -0.0200(7) 0.0082(6) -0.0117(6)
    C21 0.0342(9) 0.0323(9) 0.0332(9) -0.0141(7) 0.0037(7) -0.0093(7)
    C22 0.0366(9) 0.0359(9) 0.0346(9) -0.0154(8) 0.0058(7) -0.0126(7)
    C23 0.0451(11) 0.0366(10) 0.0437(11) -0.0185(8) 0.0025(8) -0.0175(8)
    C24 0.0419(10) 0.0364(10) 0.0516(12) -0.0198(8) 0.0037(9) -0.0135(9)
    C25 0.0392(10) 0.0379(10) 0.0467(11) -0.0201(8) 0.0092(8) -0.0123(8)
    C26 0.0378(9) 0.0329(9) 0.0353(9) -0.0174(8) 0.0058(7) -0.0103(7)
    C27 0.0474(11) 0.0448(11) 0.0479(12) -0.0198(9) 0.0163(9) -0.0185(9)
    C28 0.0496(13) 0.0705(17) 0.0774(18) -0.0254(12) 0.0197(12) -0.0234(14)
    C29 0.0671(18) 0.081(2) 0.098(2) -0.0346(16) 0.0458(17) -0.0293(18)
    C30 0.103(3) 0.106(3) 0.0674(19) -0.053(2) 0.0529(19) -0.0356(18)
    C31 0.102(2) 0.110(3) 0.0480(14) -0.059(2) 0.0322(15) -0.0344(16)
    C32 0.0650(14) 0.0593(14) 0.0410(11) -0.0323(12) 0.0183(10) -0.0225(10)
    C33 0.0574(14) 0.0551(14) 0.0738(16) -0.0356(12) 0.0101(12) -0.0261(12)
    C34 0.0372(9) 0.0390(10) 0.0344(9) -0.0196(8) 0.0089(7) -0.0091(8)
    C35 0.0486(11) 0.0412(10) 0.0296(9) -0.0265(9) 0.0082(8) -0.0108(8)
    C36 0.0508(12) 0.0641(14) 0.0388(11) -0.0247(11) 0.0115(9) -0.0180(10)
    C37 0.0767(17) 0.0624(15) 0.0436(12) -0.0306(13) 0.0264(12) -0.0204(11)
    C38 0.119(2) 0.0822(19) 0.0357(12) -0.0657(19) 0.0193(14) -0.0243(12)
    C39 0.104(2) 0.133(3) 0.0436(14) -0.082(2) 0.0028(14) -0.0279(16)
    C40 0.0638(15) 0.098(2) 0.0430(12) -0.0509(15) 0.0085(11) -0.0234(13)
_geom_special_details
;
 All s.u.'s (except the s.u. in the dihedral angle between two l.s. planes)
 are estimated using the full covariance matrix. The cell s.u.'s are taken
 into account individually in the estimation of s.u.'s in distances, angles
 and torsion angles; correlations between s.u.'s in cell parameters are only
 used when they are defined by crystal symmetry. An approximate (isotropic)
 treatment of cell s.u.'s is used for estimating s.u.'s involving l.s. planes.
;
loop_
    _geom_bond_atom_site_label_1
    _geom_bond_atom_site_label_2
    _geom_bond_site_symmetry_2
    _geom_bond_distance
    _geom_bond_publ_flag
    Pd1 O1 2_665 1.9835(12) ?
    Pd1 O1 . 1.9835(12) ?
    Pd1 N4 . 2.0102(15) ?
    Pd1 N4 2_665 2.0102(15) ?
    O1 C1 . 1.300(2) ?
    N1 N2 . 1.326(2) ?
    N1 C7 . 1.345(3) ?
    N2 N3 . 1.337(2) ?
    N2 C2 . 1.423(2) ?
    N3 C12 . 1.352(3) ?
    N4 C14 . 1.292(2) ?
    N4 C15 . 1.435(2) ?
    C1 C2 . 1.422(2) ?
    C1 C6 . 1.422(3) ?
    C2 C3 . 1.377(3) ?
    C3 C4 . 1.394(3) ?
    C3 H3B . 0.9300 ?
    C4 C5 . 1.373(3) ?
    C4 C13 . 1.513(3) ?
    C5 C6 . 1.414(2) ?
    C5 H5A . 0.9300 ?
    C6 C14 . 1.430(3) ?
    C7 C12 . 1.394(3) ?
    C7 C8 . 1.409(3) ?
    C8 C9 . 1.346(4) ?
    C8 H8A . 0.9300 ?
    C9 C10 . 1.405(4) ?
    C9 H9A . 0.9300 ?
    C10 C11 . 1.357(4) ?
    C10 H10A . 0.9300 ?
    C11 C12 . 1.419(3) ?
    C11 H11A . 0.9300 ?
    C13 H13A . 0.9600 ?
    C13 H13B . 0.9600 ?
    C13 H13C . 0.9600 ?
    C14 H14A . 0.9300 ?
    C15 C16 . 1.367(3) ?
    C15 C20 . 1.373(3) ?
    C16 C17 . 1.391(3) ?
    C16 H16A . 0.9300 ?
    C17 C18 . 1.353(4) ?
    C17 H17A . 0.9300 ?
    C18 C19 . 1.368(4) ?
    C18 H18A . 0.9300 ?
    C19 C20 . 1.384(4) ?
    C19 H19A . 0.9300 ?
    C20 H20A . 0.9300 ?
    Pd2 O2 . 1.9826(12) ?
    Pd2 O2 2_766 1.9826(12) ?
    Pd2 N8 2_766 2.0136(15) ?
    Pd2 N8 . 2.0136(15) ?
    O2 C21 . 1.301(2) ?
    N5 N6 . 1.323(2) ?
    N5 C27 . 1.348(3) ?
    N6 N7 . 1.337(2) ?
    N6 C22 . 1.427(2) ?
    N7 C32 . 1.348(3) ?
    N8 C34 . 1.289(2) ?
    N8 C35 . 1.441(2) ?
    C21 C26 . 1.420(2) ?
    C21 C22 . 1.425(2) ?
    C22 C23 . 1.372(3) ?
    C23 C24 . 1.391(3) ?
    C23 H23A . 0.9300 ?
    C24 C25 . 1.373(3) ?
    C24 C33 . 1.508(3) ?
    C25 C26 . 1.411(3) ?
    C25 H25A . 0.9300 ?
    C26 C34 . 1.432(3) ?
    C27 C32 . 1.395(3) ?
    C27 C28 . 1.410(3) ?
    C28 C29 . 1.355(4) ?
    C28 H28A . 0.9300 ?
    C29 C30 . 1.405(5) ?
    C29 H29A . 0.9300 ?
    C30 C31 . 1.347(4) ?
    C30 H30A . 0.9300 ?
    C31 C32 . 1.416(3) ?
    C31 H31A . 0.9300 ?
    C33 H33A . 0.9600 ?
    C33 H33B . 0.9600 ?
    C33 H33C . 0.9600 ?
    C34 H34A . 0.9300 ?
    C35 C40 . 1.369(3) ?
    C35 C36 . 1.370(3) ?
    C36 C37 . 1.388(3) ?
    C36 H36A . 0.9300 ?
    C37 C38 . 1.356(4) ?
    C37 H37A . 0.9300 ?
    C38 C39 . 1.369(4) ?
    C38 H38A . 0.9300 ?
    C39 C40 . 1.383(3) ?
    C39 H39A . 0.9300 ?
    C40 H40A . 0.9300 ?
loop_
    _geom_angle_atom_site_label_1
    _geom_angle_atom_site_label_2
    _geom_angle_atom_site_label_3
    _geom_angle_site_symmetry_1
    _geom_angle_site_symmetry_3
    _geom_angle
    _geom_angle_publ_flag
    O1 Pd1 O1 2_665 . 179.9990(10)
                                 ?
    O1 Pd1 N4 2_665 . 89.84(6) ?
    O1 Pd1 N4 . . 90.16(6) ?
    O1 Pd1 N4 2_665 2_665 90.16(6) ?
    O1 Pd1 N4 . 2_665 89.84(6) ?
    N4 Pd1 N4 . 2_665 180.0 ?
    C1 O1 Pd1 . . 123.88(12) ?
    N2 N1 C7 . . 103.01(16) ?
    N1 N2 N3 . . 116.89(16) ?
    N1 N2 C2 . . 121.96(15) ?
    N3 N2 C2 . . 121.08(16) ?
    N2 N3 C12 . . 102.22(17) ?
    C14 N4 C15 . . 118.18(15) ?
    C14 N4 Pd1 . . 122.59(13) ?
    C15 N4 Pd1 . . 119.21(11) ?
    O1 C1 C2 . . 119.72(16) ?
    O1 C1 C6 . . 124.93(16) ?
    C2 C1 C6 . . 115.34(15) ?
    C3 C2 C1 . . 121.93(17) ?
    C3 C2 N2 . . 118.38(16) ?
    C1 C2 N2 . . 119.65(16) ?
    C2 C3 C4 . . 121.97(18) ?
    C2 C3 H3B . . 119.0 ?
    C4 C3 H3B . . 119.0 ?
    C5 C4 C3 . . 117.25(17) ?
    C5 C4 C13 . . 121.85(19) ?
    C3 C4 C13 . . 120.90(19) ?
    C4 C5 C6 . . 122.23(18) ?
    C4 C5 H5A . . 118.9 ?
    C6 C5 H5A . . 118.9 ?
    C5 C6 C1 . . 120.47(17) ?
    C5 C6 C14 . . 117.37(17) ?
    C1 C6 C14 . . 122.04(16) ?
    N1 C7 C12 . . 108.81(18) ?
    N1 C7 C8 . . 129.9(2) ?
    C12 C7 C8 . . 121.2(2) ?
    C9 C8 C7 . . 117.5(3) ?
    C9 C8 H8A . . 121.2 ?
    C7 C8 H8A . . 121.2 ?
    C8 C9 C10 . . 121.7(3) ?
    C8 C9 H9A . . 119.1 ?
    C10 C9 H9A . . 119.1 ?
    C11 C10 C9 . . 122.2(2) ?
    C11 C10 H10A . . 118.9 ?
    C9 C10 H10A . . 118.9 ?
    C10 C11 C12 . . 117.1(3) ?
    C10 C11 H11A . . 121.4 ?
    C12 C11 H11A . . 121.4 ?
    N3 C12 C7 . . 109.07(18) ?
    N3 C12 C11 . . 130.8(2) ?
    C7 C12 C11 . . 120.1(2) ?
    C4 C13 H13A . . 109.5 ?
    C4 C13 H13B . . 109.5 ?
    H13A C13 H13B . . 109.5 ?
    C4 C13 H13C . . 109.5 ?
    H13A C13 H13C . . 109.5 ?
    H13B C13 H13C . . 109.5 ?
    N4 C14 C6 . . 126.47(17) ?
    N4 C14 H14A . . 116.8 ?
    C6 C14 H14A . . 116.8 ?
    C16 C15 C20 . . 120.1(2) ?
    C16 C15 N4 . . 121.97(19) ?
    C20 C15 N4 . . 117.94(19) ?
    C15 C16 C17 . . 119.8(2) ?
    C15 C16 H16A . . 120.1 ?
    C17 C16 H16A . . 120.1 ?
    C18 C17 C16 . . 120.2(2) ?
    C18 C17 H17A . . 119.9 ?
    C16 C17 H17A . . 119.9 ?
    C17 C18 C19 . . 120.2(2) ?
    C17 C18 H18A . . 119.9 ?
    C19 C18 H18A . . 119.9 ?
    C18 C19 C20 . . 120.3(3) ?
    C18 C19 H19A . . 119.9 ?
    C20 C19 H19A . . 119.9 ?
    C15 C20 C19 . . 119.5(3) ?
    C15 C20 H20A . . 120.2 ?
    C19 C20 H20A . . 120.2 ?
    O2 Pd2 O2 . 2_766 179.9990(10)
                                 ?
    O2 Pd2 N8 . 2_766 89.44(6) ?
    O2 Pd2 N8 2_766 2_766 90.56(6) ?
    O2 Pd2 N8 . . 90.56(6) ?
    O2 Pd2 N8 2_766 . 89.44(6) ?
    N8 Pd2 N8 2_766 . 179.9980(10)
                                 ?
    C21 O2 Pd2 . . 124.18(11) ?
    N6 N5 C27 . . 102.73(17) ?
    N5 N6 N7 . . 117.27(16) ?
    N5 N6 C22 . . 121.35(15) ?
    N7 N6 C22 . . 121.24(16) ?
    N6 N7 C32 . . 102.09(17) ?
    C34 N8 C35 . . 117.21(15) ?
    C34 N8 Pd2 . . 122.79(12) ?
    C35 N8 Pd2 . . 119.96(12) ?
    O2 C21 C26 . . 125.35(16) ?
    O2 C21 C22 . . 119.75(16) ?
    C26 C21 C22 . . 114.90(16) ?
    C23 C22 C21 . . 122.07(17) ?
    C23 C22 N6 . . 118.55(17) ?
    C21 C22 N6 . . 119.37(16) ?
    C22 C23 C24 . . 122.36(18) ?
    C22 C23 H23A . . 118.8 ?
    C24 C23 H23A . . 118.8 ?
    C25 C24 C23 . . 116.89(18) ?
    C25 C24 C33 . . 121.98(19) ?
    C23 C24 C33 . . 121.10(19) ?
    C24 C25 C26 . . 122.31(18) ?
    C24 C25 H25A . . 118.8 ?
    C26 C25 H25A . . 118.8 ?
    C25 C26 C21 . . 120.87(17) ?
    C25 C26 C34 . . 117.04(17) ?
    C21 C26 C34 . . 122.03(17) ?
    N5 C27 C32 . . 108.70(19) ?
    N5 C27 C28 . . 129.6(2) ?
    C32 C27 C28 . . 121.7(2) ?
    C29 C28 C27 . . 116.4(3) ?
    C29 C28 H28A . . 121.8 ?
    C27 C28 H28A . . 121.8 ?
    C28 C29 C30 . . 122.2(3) ?
    C28 C29 H29A . . 118.9 ?
    C30 C29 H29A . . 118.9 ?
    C31 C30 C29 . . 122.4(3) ?
    C31 C30 H30A . . 118.8 ?
    C29 C30 H30A . . 118.8 ?
    C30 C31 C32 . . 117.2(3) ?
    C30 C31 H31A . . 121.4 ?
    C32 C31 H31A . . 121.4 ?
    N7 C32 C27 . . 109.20(18) ?
    N7 C32 C31 . . 130.6(2) ?
    C27 C32 C31 . . 120.2(2) ?
    C24 C33 H33A . . 109.5 ?
    C24 C33 H33B . . 109.5 ?
    H33A C33 H33B . . 109.5 ?
    C24 C33 H33C . . 109.5 ?
    H33A C33 H33C . . 109.5 ?
    H33B C33 H33C . . 109.5 ?
    N8 C34 C26 . . 127.10(17) ?
    N8 C34 H34A . . 116.5 ?
    C26 C34 H34A . . 116.5 ?
    C40 C35 C36 . . 120.32(19) ?
    C40 C35 N8 . . 118.34(18) ?
    C36 C35 N8 . . 121.34(18) ?
    C35 C36 C37 . . 119.8(2) ?
    C35 C36 H36A . . 120.1 ?
    C37 C36 H36A . . 120.1 ?
    C38 C37 C36 . . 119.9(2) ?
    C38 C37 H37A . . 120.0 ?
    C36 C37 H37A . . 120.0 ?
    C37 C38 C39 . . 120.2(2) ?
    C37 C38 H38A . . 119.9 ?
    C39 C38 H38A . . 119.9 ?
    C38 C39 C40 . . 120.5(3) ?
    C38 C39 H39A . . 119.8 ?
    C40 C39 H39A . . 119.8 ?
    C35 C40 C39 . . 119.3(2) ?
    C35 C40 H40A . . 120.4 ?
    C39 C40 H40A . . 120.4 ?
loop_
    _geom_torsion_atom_site_label_1
    _geom_torsion_atom_site_label_2
    _geom_torsion_atom_site_label_3
    _geom_torsion_atom_site_label_4
    _geom_torsion_site_symmetry_1
    _geom_torsion_site_symmetry_2
    _geom_torsion_site_symmetry_3
    _geom_torsion_site_symmetry_4
    _geom_torsion
    _geom_torsion_publ_flag
    N4 Pd1 O1 C1 . . . . 30.49(15) ?
    N4 Pd1 O1 C1 2_665 . . . -149.51(15) ?
    C7 N1 N2 N3 . . . . 1.1(2) ?
    C7 N1 N2 C2 . . . . 178.06(17) ?
    N1 N2 N3 C12 . . . . -0.7(2) ?
    C2 N2 N3 C12 . . . . -177.72(18) ?
    O1 Pd1 N4 C14 2_665 . . . 152.65(16) ?
    O1 Pd1 N4 C14 . . . . -27.35(16) ?
    O1 Pd1 N4 C15 2_665 . . . -25.56(14) ?
    O1 Pd1 N4 C15 . . . . 154.44(14) ?
    Pd1 O1 C1 C2 . . . . 163.30(13) ?
    Pd1 O1 C1 C6 . . . . -16.5(3) ?
    O1 C1 C2 C3 . . . . -170.75(18) ?
    C6 C1 C2 C3 . . . . 9.1(3) ?
    O1 C1 C2 N2 . . . . 7.0(3) ?
    C6 C1 C2 N2 . . . . -173.20(16) ?
    N1 N2 C2 C3 . . . . -138.43(19) ?
    N3 N2 C2 C3 . . . . 38.4(3) ?
    N1 N2 C2 C1 . . . . 43.8(3) ?
    N3 N2 C2 C1 . . . . -139.39(19) ?
    C1 C2 C3 C4 . . . . -3.0(3) ?
    N2 C2 C3 C4 . . . . 179.28(18) ?
    C2 C3 C4 C5 . . . . -4.9(3) ?
    C2 C3 C4 C13 . . . . 175.4(2) ?
    C3 C4 C5 C6 . . . . 6.2(3) ?
    C13 C4 C5 C6 . . . . -174.1(2) ?
    C4 C5 C6 C1 . . . . 0.2(3) ?
    C4 C5 C6 C14 . . . . -175.77(19) ?
    O1 C1 C6 C5 . . . . 172.14(18) ?
    C2 C1 C6 C5 . . . . -7.7(3) ?
    O1 C1 C6 C14 . . . . -12.1(3) ?
    C2 C1 C6 C14 . . . . 168.12(17) ?
    N2 N1 C7 C12 . . . . -1.0(2) ?
    N2 N1 C7 C8 . . . . 176.1(2) ?
    N1 C7 C8 C9 . . . . -176.3(2) ?
    C12 C7 C8 C9 . . . . 0.5(4) ?
    C7 C8 C9 C10 . . . . -0.9(4) ?
    C8 C9 C10 C11 . . . . -0.3(5) ?
    C9 C10 C11 C12 . . . . 1.8(5) ?
    N2 N3 C12 C7 . . . . 0.0(2) ?
    N2 N3 C12 C11 . . . . -177.4(3) ?
    N1 C7 C12 N3 . . . . 0.6(3) ?
    C8 C7 C12 N3 . . . . -176.8(2) ?
    N1 C7 C12 C11 . . . . 178.4(2) ?
    C8 C7 C12 C11 . . . . 1.0(4) ?
    C10 C11 C12 N3 . . . . 175.1(3) ?
    C10 C11 C12 C7 . . . . -2.1(4) ?
    C15 N4 C14 C6 . . . . -171.22(19) ?
    Pd1 N4 C14 C6 . . . . 10.6(3) ?
    C5 C6 C14 N4 . . . . -168.91(19) ?
    C1 C6 C14 N4 . . . . 15.2(3) ?
    C14 N4 C15 C16 . . . . -60.2(3) ?
    Pd1 N4 C15 C16 . . . . 118.12(19) ?
    C14 N4 C15 C20 . . . . 119.2(2) ?
    Pd1 N4 C15 C20 . . . . -62.5(2) ?
    C20 C15 C16 C17 . . . . 0.8(4) ?
    N4 C15 C16 C17 . . . . -179.8(2) ?
    C15 C16 C17 C18 . . . . -0.7(4) ?
    C16 C17 C18 C19 . . . . 0.0(4) ?
    C17 C18 C19 C20 . . . . 0.7(5) ?
    C16 C15 C20 C19 . . . . -0.2(4) ?
    N4 C15 C20 C19 . . . . -179.6(3) ?
    C18 C19 C20 C15 . . . . -0.6(5) ?
    N8 Pd2 O2 C21 2_766 . . . -151.66(15) ?
    N8 Pd2 O2 C21 . . . . 28.34(15) ?
    C27 N5 N6 N7 . . . . 1.1(2) ?
    C27 N5 N6 C22 . . . . 176.73(17) ?
    N5 N6 N7 C32 . . . . -0.9(2) ?
    C22 N6 N7 C32 . . . . -176.50(18) ?
    O2 Pd2 N8 C34 . . . . -24.36(15) ?
    O2 Pd2 N8 C34 2_766 . . . 155.64(15) ?
    O2 Pd2 N8 C35 . . . . 157.78(14) ?
    O2 Pd2 N8 C35 2_766 . . . -22.22(14) ?
    Pd2 O2 C21 C26 . . . . -17.1(3) ?
    Pd2 O2 C21 C22 . . . . 163.31(13) ?
    O2 C21 C22 C23 . . . . -172.27(18) ?
    C26 C21 C22 C23 . . . . 8.1(3) ?
    O2 C21 C22 N6 . . . . 7.4(3) ?
    C26 C21 C22 N6 . . . . -172.23(16) ?
    N5 N6 C22 C23 . . . . -132.8(2) ?
    N7 N6 C22 C23 . . . . 42.7(3) ?
    N5 N6 C22 C21 . . . . 47.5(3) ?
    N7 N6 C22 C21 . . . . -136.99(19) ?
    C21 C22 C23 C24 . . . . -3.6(3) ?
    N6 C22 C23 C24 . . . . 176.75(18) ?
    C22 C23 C24 C25 . . . . -3.4(3) ?
    C22 C23 C24 C33 . . . . 178.4(2) ?
    C23 C24 C25 C26 . . . . 5.5(3) ?
    C33 C24 C25 C26 . . . . -176.4(2) ?
    C24 C25 C26 C21 . . . . -0.7(3) ?
    C24 C25 C26 C34 . . . . -177.85(19) ?
    O2 C21 C26 C25 . . . . 174.38(18) ?
    C22 C21 C26 C25 . . . . -6.0(3) ?
    O2 C21 C26 C34 . . . . -8.6(3) ?
    C22 C21 C26 C34 . . . . 171.07(17) ?
    N6 N5 C27 C32 . . . . -0.8(2) ?
    N6 N5 C27 C28 . . . . 176.8(2) ?
    N5 C27 C28 C29 . . . . -176.3(3) ?
    C32 C27 C28 C29 . . . . 1.1(4) ?
    C27 C28 C29 C30 . . . . -1.2(5) ?
    C28 C29 C30 C31 . . . . 0.3(6) ?
    C29 C30 C31 C32 . . . . 0.7(5) ?
    N6 N7 C32 C27 . . . . 0.2(2) ?
    N6 N7 C32 C31 . . . . -176.7(3) ?
    N5 C27 C32 N7 . . . . 0.4(3) ?
    C28 C27 C32 N7 . . . . -177.5(2) ?
    N5 C27 C32 C31 . . . . 177.7(2) ?
    C28 C27 C32 C31 . . . . -0.2(4) ?
    C30 C31 C32 N7 . . . . 175.9(3) ?
    C30 C31 C32 C27 . . . . -0.7(4) ?
    C35 N8 C34 C26 . . . . -172.76(18) ?
    Pd2 N8 C34 C26 . . . . 9.3(3) ?
    C25 C26 C34 N8 . . . . -170.17(19) ?
    C21 C26 C34 N8 . . . . 12.7(3) ?
    C34 N8 C35 C40 . . . . 122.8(2) ?
    Pd2 N8 C35 C40 . . . . -59.2(2) ?
    C34 N8 C35 C36 . . . . -56.0(3) ?
    Pd2 N8 C35 C36 . . . . 121.99(18) ?
    C40 C35 C36 C37 . . . . -0.3(4) ?
    N8 C35 C36 C37 . . . . 178.5(2) ?
    C35 C36 C37 C38 . . . . -0.4(4) ?
    C36 C37 C38 C39 . . . . 0.2(4) ?
    C37 C38 C39 C40 . . . . 0.7(5) ?
    C36 C35 C40 C39 . . . . 1.1(4) ?
    N8 C35 C40 C39 . . . . -177.7(3) ?
    C38 C39 C40 C35 . . . . -1.3(5) ?
data_global
_journal_date_recd_electronic     2011-11-14
_journal_date_accepted     2011-11-20
_journal_name_full     'Acta Crystallographica, Section E'
_journal_year     2011
_journal_volume     67
_journal_issue     12
_journal_page_first     m1831
_journal_page_last     m1831
_journal_paper_category     QM
_journal_coeditor_code     RK2317
_publ_contact_author_name     'Bao-Tsan Ko'
_publ_contact_author_address
; Department of Chemistry
  Chung-Yuan Christian University
  Chung-Li 32023
  Taiwan
;
_publ_contact_author_email     btko@cycu.edu.tw
_publ_contact_author_fax     '886 3 265 3399'
_publ_contact_author_phone     '886 3 265 3327'
_publ_section_title
;\
Bis[2-(2<i>H</i>-benzotriazol-2-yl)-4-methyl-6-(phenyliminomethyl-\k<i>N</i>)\
phenolato-\k<i>O</i>]palladium(II)
;
loop_
    _publ_author_name
    _publ_author_footnote
    _publ_author_address
    'Jing-Kai Su' .
; Department of Chemistry
  Chung Yuan Christian University
  Chung-Li 320
  Taiwan
;
    'Chen-Yu Li' .
; Department of Chemistry
  Chung Yuan Christian University
  Chung-Li 320
  Taiwan
;
    'Bao-Tsan Ko' .
; Department of Chemistry
  Chung Yuan Christian University
  Chung-Li 320
  Taiwan
;
