# Supplementary material for: Bis[2-(2H-benzotriazol-2-yl)-4-methyl-6-(phenyl­imino­methyl-κN)phenolato-κO]palladium(II)
Source: Acta Crystallogr Sect E Struct Rep Online. 2011 Nov 25;67(Pt 12):m1831. doi: 10.1107/S1600536811049555 (PMC3238730; doi:10.1107/S1600536811049555)
Supplement: Supplementary file 2 [file e-67-m1831-Isup2.hkl]

# 
# h,k,l, Fc-squared, Fo-squared, sigma(Fo-squared) and status flag 
# 
data_I
_shelx_title ' ko11_0m in P-1' 
_shelx_refln_list_code          4 
_shelx_F_calc_maximum      286.71 
_exptl_crystal_F_000       776.00 
_reflns_d_resolution_high  0.7490 
 
loop_ 
 _symmetry_equiv_pos_as_xyz 
 'x, y, z' 
 '-x, -y, -z' 
 
_cell_length_a    11.7509 
_cell_length_b    11.9846 
_cell_length_c    13.4898 
_cell_angle_alpha  78.808 
_cell_angle_beta   89.357 
_cell_angle_gamma  63.535 
 
_shelx_F_squared_multiplier     1.000 
 
loop_ 
 _refln_index_h 
 _refln_index_k 
 _refln_index_l 
 _refln_F_squared_calc 
 _refln_F_squared_meas 
 _refln_F_squared_sigma 
 _refln_observed_status 
   1   0   0      320.35      325.51      3.92 o 
   2   0   0    13431.66    13481.64     98.98 o 
   3   0   0      158.33      178.15      2.77 o 
   4   0   0     4374.58     4270.21     37.87 o 
   5   0   0      847.70      949.22     10.78 o 
   6   0   0     1564.77     1551.60     16.65 o 
   7   0   0      212.51      193.43      4.03 o 
   8   0   0     1980.57     2024.44     27.64 o 
   9   0   0      200.59      194.01      5.99 o 
  10   0   0      395.61      392.04     10.94 o 
  11   0   0       11.44        7.71      3.45 o 
  12   0   0      234.12      231.17     11.62 o 
  13   0   0        7.16        2.55      3.27 o 
 -13   1   0       39.31       58.78      8.11 o 
 -12   1   0      528.33      507.91     14.34 o 
 -11   1   0        3.55       -1.99      5.73 o 
 -10   1   0      473.86      465.71     12.43 o 
  -9   1   0       11.53        8.18      2.49 o 
  -8   1   0      442.08      427.01      6.87 o 
  -7   1   0        8.79        5.71      1.12 o 
  -6   1   0     1468.85     1395.50     18.72 o 
  -5   1   0        4.76        7.39      0.98 o 
  -4   1   0     3877.73     3769.44     36.50 o 
  -3   1   0     3641.50     4092.72     36.20 o 
  -2   1   0     8573.75     8496.92     82.35 o 
  -1   1   0     1183.61     1236.64     13.15 o 
   0   1   0    13001.66    12404.43    121.81 o 
   1   1   0      291.49      233.82      2.51 o 
   2   1   0     3832.50     3791.05     29.48 o 
   3   1   0       33.70       42.91      1.81 o 
   4   1   0     8154.70     8034.23     70.41 o 
   5   1   0      229.85      252.62      3.68 o 
   6   1   0     1977.76     1916.07     19.96 o 
   7   1   0       61.18       65.96      2.45 o 
   8   1   0     2163.44     2110.84     24.78 o 
   9   1   0       81.48       87.98      3.60 o 
  10   1   0     1345.97     1314.94     20.78 o 
  11   1   0       77.49       73.94      5.75 o 
  12   1   0      473.03      512.60     17.09 o 
  13   1   0        5.10        3.08      5.01 o 
  14   1   0      291.42      294.68     14.03 o 
 -12   2   0      445.86      508.42     21.57 o 
 -11   2   0       16.67        8.09      3.39 o 
 -10   2   0      979.19      938.88     21.27 o 
  -9   2   0      115.66      112.24      6.55 o 
  -8   2   0      104.61      103.38      5.64 o 
  -7   2   0      115.44      119.38      2.86 o 
  -6   2   0      742.69      761.60      9.13 o 
  -5   2   0      392.08      463.53      5.93 o 
  -4   2   0     2540.13     2396.09     29.19 o 
  -3   2   0      152.45      180.97      4.10 o 
  -2   2   0        9.66       -0.81      0.81 o 
  -1   2   0     8199.90     8520.97     79.74 o 
   0   2   0        8.68        1.80      0.46 o 
   1   2   0     2569.44     2524.16     19.58 o 
   2   2   0    18892.12    18557.00    288.03 o 
   3   2   0      110.01      108.91      2.05 o 
   4   2   0     6902.02     6565.98     47.95 o 
   5   2   0       17.68       13.69      1.13 o 
   6   2   0     5627.99     5548.84     49.29 o 
   7   2   0      199.02      234.74      4.66 o 
   8   2   0     3234.51     3134.32     34.98 o 
   9   2   0       23.47       17.73      1.76 o 
  10   2   0      793.36      778.30     13.70 o 
  11   2   0       77.09       71.90      6.93 o 
  12   2   0      383.13      405.37     20.79 o 
  13   2   0       67.96       63.30      7.22 o 
  14   2   0      174.29      178.74     13.86 o 
 -12   3   0      142.72      164.42      9.50 o 
 -11   3   0       19.69       15.84      3.84 o 
 -10   3   0      429.90      416.79     12.66 o 
  -9   3   0        0.01       -2.43      2.43 o 
  -8   3   0     2000.82     1942.90     32.15 o 
  -7   3   0       15.69        9.27      2.31 o 
  -6   3   0     2447.50     2418.32     35.35 o 
  -5   3   0      277.31      321.23      7.17 o 
  -4   3   0     2335.63     2299.16     29.25 o 
  -3   3   0      373.37      433.42      7.59 o 
  -2   3   0     2660.45     2681.99     25.96 o 
  -1   3   0      596.90      671.78      6.64 o 
   0   3   0    82202.14    72858.56   1470.21 o 
   1   3   0     3264.18     3329.05     25.93 o 
   2   3   0     4475.72     4378.52     33.79 o 
   3   3   0      439.41      460.24      4.26 o 
   4   3   0     6501.70     6512.51     57.01 o 
   5   3   0      399.43      431.55      5.97 o 
   6   3   0     5378.89     5253.45     46.62 o 
   7   3   0        9.14        7.10      0.91 o 
   8   3   0     4821.50     4768.03     46.87 o 
   9   3   0      186.76      181.28      4.66 o 
  10   3   0      380.78      384.05      8.44 o 
  11   3   0        5.22        3.85      2.96 o 
  12   3   0       12.34        9.30      3.51 o 
  13   3   0       16.39        9.55      3.17 o 
  14   3   0      411.73      475.44     14.36 o 
  15   3   0        0.55       -2.71      2.71 o 
 -11   4   0       12.90       12.06      3.95 o 
 -10   4   0      247.87      260.11     10.60 o 
  -9   4   0        0.48       -1.31      2.59 o 
  -8   4   0      798.04      770.90     28.32 o 
  -7   4   0       10.69        6.07      2.59 o 
  -6   4   0     1764.79     1754.67     28.34 o 
  -5   4   0       14.88       15.77      1.91 o 
  -4   4   0     4012.25     4026.93     44.12 o 
  -3   4   0     1151.24     1200.01     17.02 o 
  -2   4   0      230.93      214.36      3.48 o 
  -1   4   0      237.85      234.68      3.36 o 
   0   4   0     2336.10     2226.74     27.10 o 
   1   4   0     3043.76     3155.99     26.73 o 
   2   4   0      472.72      404.42      5.15 o 
   3   4   0     2039.26     2253.21     25.26 o 
   4   4   0     3350.40     3312.04     27.81 o 
   5   4   0      286.19      323.14      5.17 o 
   6   4   0     3273.01     3233.84     35.46 o 
   7   4   0      113.99      116.09      3.53 o 
   8   4   0     4042.31     3938.78     43.38 o 
   9   4   0        0.09       -1.18      1.18 o 
  10   4   0     6402.04     6371.02     76.48 o 
  11   4   0      187.07      202.80      8.12 o 
  12   4   0      333.11      336.12     10.79 o 
  13   4   0       87.35       78.68      6.22 o 
  14   4   0      359.89      366.37     12.26 o 
  15   4   0       39.59       37.69      8.52 o 
 -10   5   0      393.54      396.92     13.47 o 
  -9   5   0       24.96       24.21      4.64 o 
  -8   5   0      151.69      155.79      8.00 o 
  -7   5   0        4.57       -2.22      2.35 o 
  -6   5   0      981.28      915.95     20.76 o 
  -5   5   0       44.18       36.10      3.20 o 
  -4   5   0     3170.11     3205.12     36.55 o 
  -3   5   0       93.41      101.53      4.32 o 
  -2   5   0      215.27      201.15      3.96 o 
  -1   5   0     3560.24     3843.21     37.74 o 
   0   5   0       54.41       52.90      2.32 o 
   1   5   0       18.31       14.52      1.09 o 
   2   5   0     3961.92     4035.78     44.32 o 
   3   5   0       22.31       14.47      1.16 o 
   4   5   0     4477.72     4381.84     48.91 o 
   5   5   0      140.25      138.29      2.45 o 
   6   5   0     1208.03     1139.82     14.60 o 
   7   5   0      123.80      139.84      4.04 o 
   8   5   0     2600.12     2496.70     29.06 o 
   9   5   0      139.76      147.70      4.63 o 
  10   5   0     3590.91     3607.01     46.19 o 
  11   5   0      113.63      111.00     22.33 o 
  12   5   0      974.50      955.37     24.19 o 
  13   5   0       14.25        7.96      4.06 o 
  14   5   0      296.71      295.58     13.27 o 
  15   5   0        5.01        0.00      3.70 o 
 -10   6   0      228.52      243.28     11.34 o 
  -9   6   0        3.34        5.71      3.26 o 
  -8   6   0      570.16      556.90     15.24 o 
  -7   6   0        9.35        0.91      3.05 o 
  -6   6   0      643.33      612.82     14.62 o 
  -5   6   0       30.66       25.29      3.39 o 
  -4   6   0     2866.06     2846.69     33.60 o 
  -3   6   0       20.55       21.15      3.04 o 
  -2   6   0     3387.23     3429.23     31.79 o 
  -1   6   0       28.79       29.10      2.87 o 
   0   6   0    12955.47    12902.39    121.68 o 
   1   6   0     1352.43     1442.25     16.02 o 
   2   6   0        3.13       10.51      1.22 o 
   3   6   0      703.91      780.62     10.66 o 
   4   6   0     1031.24      911.49     10.13 o 
   5   6   0      189.64      233.43      4.41 o 
   6   6   0     1307.95     1253.63     12.89 o 
   7   6   0      211.34      209.75      5.08 o 
   8   6   0     2545.35     2531.27     29.67 o 
   9   6   0       12.99        3.74      1.60 o 
  10   6   0      237.29      221.63      6.72 o 
  11   6   0      168.73      162.82      8.97 o 
  12   6   0      440.58      443.58     14.97 o 
  13   6   0        0.04       -3.47      3.47 o 
  14   6   0      203.48      200.76     18.48 o 
  15   6   0        0.10       -1.43      4.62 o 
  -9   7   0       24.92       21.70      4.07 o 
  -8   7   0      277.27      266.63      9.61 o 
  -7   7   0       25.98       28.01      3.67 o 
  -6   7   0      192.30      174.57     10.12 o 
  -5   7   0       21.14       19.71      2.97 o 
  -4   7   0      467.21      455.91     11.12 o 
  -3   7   0       65.25       69.71      3.93 o 
  -2   7   0      872.06      893.19     11.29 o 
  -1   7   0      312.85      316.18      5.80 o 
   0   7   0     2064.90     2017.93     21.83 o 
   1   7   0      232.97      238.91      5.62 o 
   2   7   0     1310.69     1255.94     16.18 o 
   3   7   0      112.67      114.38      3.63 o 
   4   7   0     2990.72     3037.71     31.25 o 
   5   7   0        0.00       -1.09      1.09 o 
   6   7   0      977.58      956.50     11.87 o 
   7   7   0        4.33        1.50      1.04 o 
   8   7   0     1785.95     1772.47     22.31 o 
   9   7   0       31.21       23.83      2.46 o 
  10   7   0     1925.16     1867.56     28.80 o 
  11   7   0        2.52       -0.09      3.29 o 
  12   7   0       97.32      105.14      7.88 o 
  13   7   0       57.66       59.96      7.02 o 
  14   7   0      278.23      275.98     12.72 o 
  15   7   0        4.14        6.88      4.26 o 
  -8   8   0      104.28      124.89      7.77 o 
  -7   8   0        8.77        4.71      3.04 o 
  -6   8   0      173.81      182.01      7.80 o 
  -5   8   0       27.64       22.79      3.21 o 
  -4   8   0      411.59      414.56     12.40 o 
  -3   8   0       19.60       19.84      3.24 o 
  -2   8   0      364.30      360.58     10.65 o 
  -1   8   0       60.56       46.08      3.29 o 
   0   8   0       72.99       77.81      3.81 o 
   1   8   0       20.29       14.26      2.00 o 
   2   8   0     3552.00     3581.68     46.58 o 
   3   8   0       70.95       78.70      4.07 o 
   4   8   0     3349.30     3338.96     38.05 o 
   5   8   0       92.87      113.21      3.96 o 
   6   8   0     2393.76     2388.72     25.67 o 
   7   8   0      567.06      618.74      9.01 o 
   8   8   0      190.02      181.63      5.36 o 
   9   8   0      149.87      137.75      5.65 o 
  10   8   0      912.30      890.00     15.69 o 
  11   8   0      352.05      353.20     10.79 o 
  12   8   0      211.26      200.74     10.30 o 
  13   8   0       54.55       46.30      6.47 o 
  14   8   0      267.94      270.31     12.72 o 
  15   8   0        0.23       -3.70      3.70 o 
  -7   9   0        4.56        2.48      3.79 o 
  -6   9   0      331.22      321.11     12.59 o 
  -5   9   0        0.03       -1.77      2.79 o 
  -4   9   0      525.01      515.59     14.51 o 
  -3   9   0        0.76       -0.59      2.59 o 
  -2   9   0      716.67      730.07     16.72 o 
  -1   9   0       87.94       98.30      4.79 o 
   0   9   0     2397.08     2416.16     29.23 o 
   1   9   0       65.25       57.23      4.06 o 
   2   9   0      120.94      111.34      4.76 o 
   3   9   0        5.81        3.07      1.82 o 
   4   9   0     2237.11     2242.22     27.19 o 
   5   9   0        0.17        2.73      1.74 o 
   6   9   0     1853.73     1802.97     30.85 o 
   7   9   0        1.88       -0.18      1.53 o 
   8   9   0      181.82      180.43      5.70 o 
   9   9   0       33.41       31.85      4.11 o 
  10   9   0      288.91      272.28      7.98 o 
  11   9   0       91.21       84.89      5.92 o 
  12   9   0      322.85      330.03     15.89 o 
  13   9   0       32.17       25.40      4.60 o 
  14   9   0      385.96      430.93     16.23 o 
  15   9   0       33.44       27.27      5.70 o 
  -6  10   0      220.69      233.57     12.58 o 
  -5  10   0       20.10       14.91      4.28 o 
  -4  10   0      132.22      142.74      9.56 o 
  -3  10   0        1.76       -0.19      2.79 o 
  -2  10   0      168.36      176.42      8.65 o 
  -1  10   0      132.36      126.57      9.19 o 
   0  10   0     1116.28     1164.60     23.79 o 
   1  10   0      101.30       94.99      5.46 o 
   2  10   0      804.71      857.83     13.59 o 
   3  10   0       67.72       69.50      4.28 o 
   4  10   0     1219.97     1253.19     17.67 o 
   5  10   0       14.54        9.03      2.28 o 
   6  10   0     1421.45     1383.81     18.97 o 
   7  10   0       14.55        6.22      1.93 o 
   8  10   0     1640.86     1537.86     23.56 o 
   9  10   0      142.45      144.88      6.48 o 
  10  10   0      699.58      672.68     13.75 o 
  11  10   0        0.23       -2.41      2.49 o 
  12  10   0      208.98      220.91      9.18 o 
  13  10   0        2.15        0.99      3.70 o 
  14  10   0      278.71      283.31     13.27 o 
  15  10   0        0.08       -3.85      3.85 o 
  -5  11   0        0.68       10.01      6.16 o 
  -4  11   0      219.14      223.88     11.20 o 
  -3  11   0        2.55        1.41      3.24 o 
  -2  11   0      135.87      151.81      9.78 o 
  -1  11   0       61.06       52.12      8.05 o 
   0  11   0      164.67      191.26      9.50 o 
   1  11   0        2.63        2.31      3.56 o 
   2  11   0      700.12      701.70     13.62 o 
   3  11   0        0.24       -1.91      1.91 o 
   4  11   0      276.71      280.73      7.35 o 
   5  11   0       14.50       10.46      2.66 o 
   6  11   0      756.90      756.42     13.19 o 
   7  11   0        1.37       -1.92      1.92 o 
   8  11   0      392.74      375.82      9.79 o 
   9  11   0       13.92        4.52      2.54 o 
  10  11   0      704.80      663.37     15.97 o 
  11  11   0        1.21        2.23      2.94 o 
  12  11   0      428.46      403.31     12.58 o 
  13  11   0       21.58       12.05      4.60 o 
  14  11   0      183.54      157.87     16.17 o 
  -3  12   0       10.39       10.07      5.43 o 
  -2  12   0      206.80      220.77     14.10 o 
  -1  12   0       40.14       37.33      6.62 o 
   0  12   0      250.42      259.93     10.65 o 
   1  12   0       38.19       36.49      7.87 o 
   2  12   0       96.39      117.89      6.08 o 
   3  12   0        7.70        4.64      2.48 o 
   4  12   0      399.23      432.52     10.69 o 
   5  12   0        1.69        1.29      2.39 o 
   6  12   0      129.83      135.63      6.56 o 
   7  12   0       41.38       27.31      3.14 o 
   8  12   0      129.58      140.14      6.72 o 
   9  12   0        0.02       -2.26      2.26 o 
  10  12   0      197.25      198.25      9.32 o 
  11  12   0        0.90       -3.44      3.44 o 
  12  12   0      398.15      394.64     34.65 o 
  13  12   0       32.13       16.94      8.47 o 
  14  12   0      362.08      377.35     23.87 o 
  -1  13   0        4.69        3.39      4.10 o 
   0  13   0      794.38      846.57     20.44 o 
   1  13   0       91.18      103.22      8.54 o 
   2  13   0      331.85      354.15     12.26 o 
   3  13   0        0.13       -0.88      2.45 o 
   4  13   0      230.98      253.94      8.59 o 
   5  13   0       17.01       12.56      3.10 o 
   6  13   0      283.73      284.02     10.45 o 
   7  13   0        0.49       -2.94      4.03 o 
   8  13   0      466.97      507.32     14.51 o 
   9  13   0       23.28       16.58      4.98 o 
  10  13   0      284.01      273.96     13.33 o 
  11  13   0       17.41        5.71      4.42 o 
  12  13   0       75.35       79.01     24.64 o 
  13  13   0        2.20       -6.93      6.93 o 
   0  14   0      212.70      255.68     19.25 o 
   1  14   0       14.55       14.59      4.40 o 
   2  14   0      274.96      280.62     11.37 o 
   3  14   0       10.49        8.43      8.09 o 
   4  14   0      153.35      171.85      8.61 o 
   5  14   0        3.45        2.68      3.54 o 
   6  14   0      254.29      268.02     13.13 o 
   7  14   0        7.38        1.76      4.24 o 
   8  14   0      156.16      162.66     11.28 o 
   9  14   0        0.13        0.96      3.96 o 
  10  14   0      345.42      358.15     16.23 o 
  11  14   0        3.18       -1.18      4.06 o 
  12  14   0      187.66      210.24     20.02 o 
   3  15   0        8.01        2.19      5.15 o 
   4  15   0      194.26      203.61     13.58 o 
   5  15   0       15.06        1.66      5.15 o 
   6  15   0      219.56      259.53     20.79 o 
   7  15   0        2.56        3.47      4.62 o 
   8  15   0       96.74      135.42     10.78 o 
   9  15   0        9.26        6.37      4.55 o 
  10  15   0      150.73      171.87     12.58 o 
 -10 -15   1        1.03        0.89      4.66 o 
  -9 -15   1      172.72      188.99     12.38 o 
  -8 -15   1        4.26        7.38      4.66 o 
  -7 -15   1      122.79      144.84     13.86 o 
  -6 -15   1        0.46        2.22      4.42 o 
  -5 -15   1       72.94       99.46     11.55 o 
  -4 -15   1       21.62       15.37      5.70 o 
 -12 -14   1       11.96        6.04      6.55 o 
 -11 -14   1      223.27      237.27     13.58 o 
 -10 -14   1        8.68        8.19      4.98 o 
  -9 -14   1      311.37      324.15     15.13 o 
  -8 -14   1       17.60       15.56      5.13 o 
  -7 -14   1      209.14      240.35     12.93 o 
  -6 -14   1       11.83       10.02      3.80 o 
  -5 -14   1      371.67      384.11     11.14 o 
  -4 -14   1       17.00       14.96      3.33 o 
  -3 -14   1      135.79      144.37      9.72 o 
  -2 -14   1        0.18       -0.47      3.69 o 
  -1 -14   1      288.30      289.73     19.46 o 
 -13 -13   1      435.82      457.22     18.78 o 
 -12 -13   1       73.71       78.12     21.95 o 
 -11 -13   1      212.34      228.42     13.27 o 
 -10 -13   1        2.56       -2.79      2.79 o 
  -9 -13   1      165.64      168.52      8.94 o 
  -8 -13   1        6.97        5.60      3.72 o 
  -7 -13   1      441.46      483.80     14.21 o 
  -6 -13   1        5.53        3.12      3.50 o 
  -5 -13   1      135.81      132.41      6.93 o 
  -4 -13   1        9.11       11.39      3.00 o 
  -3 -13   1      154.29      165.83      8.34 o 
  -2 -13   1       21.53       16.69      4.00 o 
  -1 -13   1      235.07      247.89     10.92 o 
   0 -13   1       13.75       11.24      3.84 o 
   1 -13   1      309.22      336.38     17.57 o 
 -14 -12   1        4.72        2.31      7.70 o 
 -13 -12   1      333.61      337.56     15.25 o 
 -12 -12   1       36.78       31.81      8.95 o 
 -11 -12   1      428.53      457.62     13.77 o 
 -10 -12   1        0.40       -3.05      3.05 o 
  -9 -12   1      612.50      625.59     14.03 o 
  -8 -12   1        4.90       -2.44      2.59 o 
  -7 -12   1      292.08      319.67      9.46 o 
  -6 -12   1       11.39        4.04      2.73 o 
  -5 -12   1       54.98       47.68      5.35 o 
  -4 -12   1       41.99       30.70      4.78 o 
  -3 -12   1      474.40      477.32     12.12 o 
  -2 -12   1        4.15        3.32      2.48 o 
  -1 -12   1       69.46       73.88      6.81 o 
   0 -12   1        9.30        9.50      3.75 o 
   1 -12   1       70.98       76.65     11.52 o 
   2 -12   1        0.03       -0.88      3.97 o 
   3 -12   1      155.88      173.95      9.88 o 
 -14 -11   1        3.37       -3.70      3.70 o 
 -13 -11   1      286.07      280.24     14.32 o 
 -12 -11   1       28.26       21.75      4.13 o 
 -11 -11   1      657.79      690.27     17.03 o 
 -10 -11   1      133.84      120.15      7.90 o 
  -9 -11   1      827.03      814.89     15.96 o 
  -8 -11   1        2.71        2.60      2.54 o 
  -7 -11   1      804.13      823.85     12.58 o 
  -6 -11   1       15.21       11.70      2.27 o 
  -5 -11   1      832.34      820.17     15.38 o 
  -4 -11   1       52.04       41.55      4.11 o 
  -3 -11   1      406.96      412.33     10.09 o 
  -2 -11   1        2.69        3.31      2.34 o 
  -1 -11   1     1096.39     1100.04     25.57 o 
   0 -11   1        6.25        7.47      3.24 o 
   1 -11   1      276.45      276.01     13.72 o 
   2 -11   1        1.75        0.32      2.94 o 
   3 -11   1      111.78      108.00     21.10 o 
   4 -11   1       42.41       37.67     10.88 o 
 -15 -10   1      113.65      108.46     11.17 o 
 -14 -10   1       46.32       36.05      5.92 o 
 -13 -10   1      546.57      532.92     14.82 o 
 -12 -10   1        8.29       10.78      3.56 o 
 -11 -10   1      195.04      187.94      8.59 o 
 -10 -10   1       73.44       71.84      5.07 o 
  -9 -10   1      158.41      156.64      6.64 o 
  -8 -10   1       60.84       47.59      4.37 o 
  -7 -10   1     2411.35     2436.52     27.39 o 
  -6 -10   1       90.13       97.94      4.48 o 
  -5 -10   1     1714.87     1766.44     21.15 o 
  -4 -10   1       48.50       38.57      3.45 o 
  -3 -10   1      729.06      731.91     12.24 o 
  -2 -10   1       22.35       14.17      2.65 o 
  -1 -10   1      914.25      942.18     16.21 o 
   0 -10   1        0.14       -0.77      2.02 o 
   1 -10   1      837.20      819.93     18.36 o 
   2 -10   1        0.04       -1.85      2.79 o 
   3 -10   1      218.83      208.68      9.58 o 
   4 -10   1        0.06       -2.84      4.23 o 
   5 -10   1      259.34      268.17     16.66 o 
   6 -10   1        0.34       -0.62      4.87 o 
 -15  -9   1      325.64      346.76     15.46 o 
 -14  -9   1        3.58       11.12      6.55 o 
 -13  -9   1      325.23      327.09     11.24 o 
 -12  -9   1       34.03       29.29      3.95 o 
 -11  -9   1      856.76      858.25     26.05 o 
 -10  -9   1       13.82        8.17      2.48 o 
  -9  -9   1       57.88       58.90      4.39 o 
  -8  -9   1       23.14       23.37      2.73 o 
  -7  -9   1      919.24      923.75     13.14 o 
  -6  -9   1        1.11        1.87      1.55 o 
  -5  -9   1     1230.83     1258.85     15.86 o 
  -4  -9   1      263.81      261.11      6.10 o 
  -3  -9   1     2821.29     2871.16     37.83 o 
  -2  -9   1      177.60      186.48      5.88 o 
  -1  -9   1      348.97      385.91      8.24 o 
   0  -9   1       26.19       20.70      2.88 o 
   1  -9   1      528.11      562.57     17.12 o 
   2  -9   1        2.26        4.08      2.79 o 
   3  -9   1      356.25      340.91     11.37 o 
   4  -9   1       15.08       12.07      3.87 o 
   5  -9   1      267.73      268.06     10.96 o 
   6  -9   1        4.95        2.56      3.34 o 
   7  -9   1      130.63      134.41     13.71 o 
 -15  -8   1      269.35      294.48     14.13 o 
 -14  -8   1        1.12       -2.13      3.51 o 
 -13  -8   1      534.95      522.23     14.19 o 
 -12  -8   1       31.59       20.78      3.45 o 
 -11  -8   1      766.88      703.93     20.52 o 
 -10  -8   1       47.10       38.46      5.10 o 
  -9  -8   1      451.87      433.82      9.91 o 
  -8  -8   1       89.67       94.61      4.30 o 
  -7  -8   1      310.12      293.73      5.95 o 
  -6  -8   1      202.12      186.08      4.86 o 
  -5  -8   1     2373.33     2444.08     29.08 o 
  -4  -8   1      247.85      290.85      6.68 o 
  -3  -8   1     4124.40     4193.94     42.67 o 
  -2  -8   1       67.32       69.77      4.05 o 
  -1  -8   1     2935.39     2851.46     41.95 o 
   0  -8   1       87.55       93.06      4.26 o 
   1  -8   1     1457.27     1447.75     23.71 o 
   2  -8   1       37.35       32.18      4.07 o 
   3  -8   1      492.13      482.25     13.15 o 
   4  -8   1       36.37       19.13      3.56 o 
   5  -8   1       69.85       77.38     10.43 o 
   6  -8   1        0.55       -2.55      3.51 o 
   7  -8   1      251.14      270.65     11.67 o 
   8  -8   1       17.48       11.39      4.28 o 
 -15  -7   1      229.24      241.19     13.04 o 
 -14  -7   1        7.51       -0.95      3.51 o 
 -13  -7   1      748.23      698.53     30.42 o 
 -12  -7   1      209.77      200.07      8.29 o 
 -11  -7   1        6.13        2.42      2.19 o 
 -10  -7   1      194.57      205.94      6.91 o 
  -9  -7   1       39.28       33.51      2.83 o 
  -8  -7   1        8.46        5.97      1.64 o 
  -7  -7   1     1497.23     1520.71     18.10 o 
  -6  -7   1       51.44       51.40      2.81 o 
  -5  -7   1     5122.45     5207.64     55.88 o 
  -4  -7   1      427.67      497.32      7.72 o 
  -3  -7   1     1452.04     1402.73     16.23 o 
  -2  -7   1      740.51      746.09     10.16 o 
  -1  -7   1     1854.23     1830.96     26.07 o 
   0  -7   1        2.73        2.84      1.56 o 
   1  -7   1     2843.44     2776.27     39.21 o 
   2  -7   1      631.39      685.58     12.17 o 
   3  -7   1     1107.67     1083.41     14.91 o 
   4  -7   1       45.97       41.09      7.56 o 
   5  -7   1      437.56      415.14     10.56 o 
   6  -7   1       15.23        7.76      2.65 o 
   7  -7   1      322.54      334.31     10.24 o 
   8  -7   1       27.92       18.88      3.61 o 
   9  -7   1      234.90      243.67      9.91 o 
 -15  -6   1      208.35      205.62     11.94 o 
 -14  -6   1        0.03       -3.08      3.27 o 
 -13  -6   1      431.64      406.59     14.97 o 
 -12  -6   1      199.90      204.79      8.29 o 
 -11  -6   1     1184.09     1122.21     24.90 o 
 -10  -6   1       60.14       42.64      4.89 o 
  -9  -6   1      480.61      452.09      8.58 o 
  -8  -6   1      323.41      317.22      6.88 o 
  -7  -6   1     1388.10     1349.07     20.08 o 
  -6  -6   1      586.66      620.78      8.32 o 
  -5  -6   1      540.82      485.59      7.06 o 
  -4  -6   1        6.11        5.51      1.18 o 
  -3  -6   1     1088.92      987.30     13.08 o 
  -2  -6   1       48.73       46.91      2.87 o 
  -1  -6   1      162.64      232.98      4.75 o 
   0  -6   1      105.18      105.08      3.51 o 
   1  -6   1     1089.70     1086.67     13.01 o 
   2  -6   1       24.97       19.22      1.73 o 
   3  -6   1     4611.00     4638.48     51.21 o 
   4  -6   1       38.43       28.82      2.73 o 
   5  -6   1     1250.21     1186.48     19.42 o 
   6  -6   1        2.41       -1.40      3.11 o 
   7  -6   1      251.35      243.03     10.67 o 
   8  -6   1        4.56        1.81      2.56 o 
   9  -6   1      329.08      323.16     10.80 o 
  10  -6   1        7.16        8.03      6.16 o 
 -15  -5   1      284.27      308.04     14.36 o 
 -14  -5   1        0.20       -0.95      3.51 o 
 -13  -5   1      248.93      229.55     11.40 o 
 -12  -5   1        0.43       -2.96      2.96 o 
 -11  -5   1     4032.89     4025.55     51.57 o 
 -10  -5   1        0.06       -0.74      1.94 o 
  -9  -5   1     2742.74     2712.08     39.38 o 
  -8  -5   1      168.01      165.24      5.05 o 
  -7  -5   1      831.60      793.02     11.57 o 
  -6  -5   1        4.61        3.26      1.24 o 
  -5  -5   1     2522.75     2531.14     25.36 o 
  -4  -5   1       38.82       19.15      1.38 o 
  -3  -5   1     3002.93     2874.67     26.59 o 
  -2  -5   1       58.46       46.49      1.96 o 
  -1  -5   1     1813.85     1763.18     17.33 o 
   0  -5   1      158.16      153.10      3.61 o 
   1  -5   1      342.08      288.64      4.96 o 
   2  -5   1       18.67       17.81      2.31 o 
   3  -5   1     3292.27     3253.99     30.29 o 
   4  -5   1      286.06      323.91      6.17 o 
   5  -5   1     1526.80     1530.77     22.30 o 
   6  -5   1       64.88       53.81      5.83 o 
   7  -5   1      927.83      942.88     19.67 o 
   8  -5   1        8.94        6.57      2.99 o 
   9  -5   1      173.61      170.48      8.94 o 
  10  -5   1       12.26       10.51      4.47 o 
 -15  -4   1      128.62      140.52      8.82 o 
 -14  -4   1        3.06        2.69      3.05 o 
 -13  -4   1      355.79      349.26     11.54 o 
 -12  -4   1       27.91       16.12      3.24 o 
 -11  -4   1      511.75      522.77     13.32 o 
 -10  -4   1      490.73      508.23      9.49 o 
  -9  -4   1     1528.09     1486.72     17.49 o 
  -8  -4   1        6.21        4.49      1.49 o 
  -7  -4   1     5308.01     5475.20     58.65 o 
  -6  -4   1      561.12      616.74      9.16 o 
  -5  -4   1     4026.10     4081.00     43.90 o 
  -4  -4   1        1.14        2.01      0.53 o 
  -3  -4   1     3908.30     3874.36     46.12 o 
  -2  -4   1      213.46      216.89      3.36 o 
  -1  -4   1     1826.52     1794.16     15.10 o 
   0  -4   1        0.00       -0.62      0.62 o 
   1  -4   1     2394.46     2380.47     24.02 o 
   2  -4   1       39.27       40.12      1.75 o 
   3  -4   1     1614.82     1563.93     16.53 o 
   4  -4   1      506.02      546.88      7.38 o 
   5  -4   1     1677.00     1655.65     20.57 o 
   6  -4   1        8.26        8.82      1.94 o 
   7  -4   1     1533.33     1503.14     30.68 o 
   8  -4   1       32.72       29.36      7.65 o 
   9  -4   1      842.46      795.01     18.20 o 
  10  -4   1        0.04       -1.50      2.79 o 
  11  -4   1      222.59      243.69     10.79 o 
 -15  -3   1      108.85      115.65      9.23 o 
 -14  -3   1       30.65       29.84      4.53 o 
 -13  -3   1      219.18      234.67      9.85 o 
 -12  -3   1       17.84       14.11      6.16 o 
 -11  -3   1      259.22      255.71     10.85 o 
 -10  -3   1      380.71      364.65      8.22 o 
  -9  -3   1     1588.03     1520.55     17.38 o 
  -8  -3   1      177.72      186.64      6.49 o 
  -7  -3   1     3661.54     3661.15     33.60 o 
  -6  -3   1      569.80      642.28      8.48 o 
  -5  -3   1     2232.12     2006.14     22.85 o 
  -4  -3   1      700.19      776.29     10.47 o 
  -3  -3   1     6880.58     7055.97     54.10 o 
  -2  -3   1     6211.35     6513.96     51.75 o 
  -1  -3   1    17078.84    18146.61    172.98 o 
   0  -3   1      403.17      435.21      4.35 o 
   1  -3   1      527.81      515.77      8.33 o 
   2  -3   1       41.17       40.89      1.73 o 
   3  -3   1     3389.14     3148.97     31.09 o 
   4  -3   1      311.11      338.01      5.11 o 
   5  -3   1     4180.87     4237.54     38.29 o 
   6  -3   1      169.06      156.16      4.23 o 
   7  -3   1      790.21      792.30     13.37 o 
   8  -3   1       42.59       42.09      5.34 o 
   9  -3   1      922.18      867.76     18.64 o 
  10  -3   1       54.42       54.74     11.45 o 
  11  -3   1      384.61      415.77     17.81 o 
  12  -3   1       91.79       87.81      7.78 o 
 -14  -2   1        0.01       -0.58      3.13 o 
 -13  -2   1      292.72      309.94     13.58 o 
 -12  -2   1        0.02       -2.72      2.72 o 
 -11  -2   1     1197.07     1197.40     28.01 o 
 -10  -2   1       28.22       23.61      2.48 o 
  -9  -2   1     1611.32     1581.19     19.79 o 
  -8  -2   1      119.73      119.27      3.43 o 
  -7  -2   1      954.47      872.68     11.60 o 
  -6  -2   1       65.45       75.04      2.48 o 
  -5  -2   1     4846.14     4831.24     40.20 o 
  -4  -2   1       79.05       78.93      1.51 o 
  -3  -2   1    10146.14    10126.28     86.33 o 
  -2  -2   1     8634.53     8810.54     68.42 o 
  -1  -2   1     3968.50     4111.75     59.88 o 
   0  -2   1       22.03       12.37      1.39 o 
   1  -2   1     9108.26     9761.30     72.09 o 
   2  -2   1       16.49       16.13      1.02 o 
   3  -2   1     2573.31     2514.12     24.87 o 
   4  -2   1        0.03       -0.55      0.55 o 
   5  -2   1     2259.80     2287.83     21.49 o 
   6  -2   1       48.73       58.45      1.94 o 
   7  -2   1      279.43      270.41      4.28 o 
   8  -2   1       92.49      103.95      7.22 o 
   9  -2   1      155.67      154.37     10.99 o 
  10  -2   1      137.83      137.21      7.35 o 
  11  -2   1      550.98      557.46     15.06 o 
  12  -2   1       94.18      105.87      7.69 o 
 -14  -1   1        3.59       -0.59      3.51 o 
 -13  -1   1      251.25      253.01     12.38 o 
 -12  -1   1        0.01       -0.35      2.96 o 
 -11  -1   1      232.29      228.32      8.59 o 
 -10  -1   1        5.95       -0.45      1.80 o 
  -9  -1   1     2214.18     2230.58     32.24 o 
  -8  -1   1        8.32        8.68      2.56 o 
  -7  -1   1     5053.26     5217.08     46.92 o 
  -6  -1   1     1138.43     1253.67     12.87 o 
  -5  -1   1     4763.21     4751.80     43.94 o 
  -4  -1   1      277.55      320.82      4.26 o 
  -3  -1   1     2671.01     2562.04     20.27 o 
  -2  -1   1     8828.83     9217.10     82.46 o 
  -1  -1   1    31946.90    30353.08    306.67 o 
   0  -1   1       58.72       48.92      0.84 o 
   1  -1   1     7426.48     7744.87     64.18 o 
   2  -1   1    10175.10    10736.59     88.07 o 
   3  -1   1     6398.55     6576.23     70.19 o 
   4  -1   1       11.73        6.43      1.22 o 
   5  -1   1     1653.01     1607.63     16.90 o 
   6  -1   1      794.83      839.04     10.11 o 
   7  -1   1      990.71      974.48     19.59 o 
   8  -1   1      109.29      115.44      4.25 o 
   9  -1   1      262.15      246.04     12.62 o 
  10  -1   1        7.77        3.13      2.49 o 
  11  -1   1      432.24      429.09     12.71 o 
  12  -1   1        0.32       -1.90      2.71 o 
  13  -1   1      352.47      382.18     16.23 o 
 -14   0   1       16.13       23.87      8.47 o 
 -13   0   1      359.69      415.49     19.64 o 
 -12   0   1        0.69       -2.03      2.96 o 
 -11   0   1      544.96      544.07     16.97 o 
 -10   0   1        2.92        0.36      2.04 o 
  -9   0   1      543.72      524.18     10.89 o 
  -8   0   1       36.51       34.35      3.20 o 
  -7   0   1     2746.79     2752.71     30.13 o 
  -6   0   1      195.12      232.23      3.93 o 
  -5   0   1     1415.45     1131.11     11.45 o 
  -4   0   1        7.90        7.48      0.87 o 
  -3   0   1     2686.06     2738.79     22.93 o 
  -2   0   1      152.52      144.03      1.93 o 
  -1   0   1     4475.51     4444.31     37.01 o 
   0   0   1       20.73       35.42      1.54 o 
   1   0   1    32067.07    29207.05    319.80 o 
   2   0   1    10140.93    10581.49     92.44 o 
   3   0   1     9590.59     9447.18    111.67 o 
   4   0   1      354.86      355.11      4.25 o 
   5   0   1     4719.05     4777.18     45.89 o 
   6   0   1        0.07       -0.87      0.87 o 
   7   0   1     1127.16     1067.10     12.32 o 
   8   0   1        0.84        0.77      1.00 o 
   9   0   1      695.98      657.92     11.98 o 
  10   0   1       10.58        4.03      2.35 o 
  11   0   1      611.20      663.69     26.17 o 
  12   0   1       82.08       91.54      8.11 o 
  13   0   1      237.99      230.26     12.17 o 
 -13   1   1      422.43      454.70     17.64 o 
 -12   1   1        0.35        2.31      3.51 o 
 -11   1   1     1160.27     1140.10     30.94 o 
 -10   1   1       11.73        5.82      3.73 o 
  -9   1   1      664.48      681.39     12.85 o 
  -8   1   1       36.45       33.51      2.24 o 
  -7   1   1      379.39      349.58      5.91 o 
  -6   1   1      916.44     1031.85     15.48 o 
  -5   1   1      190.30      121.14      2.89 o 
  -4   1   1     1437.28     1507.93     14.43 o 
  -3   1   1    10392.13    10092.66     83.48 o 
  -2   1   1       68.10       78.54      1.96 o 
  -1   1   1     3355.90     3339.68     27.10 o 
   0   1   1        6.80        3.21      0.54 o 
   1   1   1     2387.37     2402.67     24.23 o 
   2   1   1     7862.45     8224.20     71.65 o 
   3   1   1     7151.22     7068.26     58.15 o 
   4   1   1       35.28       42.13      1.30 o 
   5   1   1     2263.93     2094.16     21.06 o 
   6   1   1      330.92      380.62      5.40 o 
   7   1   1     1168.13     1104.43     13.80 o 
   8   1   1      316.66      308.60      5.71 o 
   9   1   1       27.72       17.25      1.73 o 
  10   1   1       70.49       74.71      5.23 o 
  11   1   1     1429.61     1400.34     36.37 o 
  12   1   1       27.89       36.74     12.32 o 
  13   1   1      715.14      750.93     22.48 o 
  14   1   1        0.06       -3.51      3.51 o 
 -13   2   1      191.29      191.76     17.71 o 
 -12   2   1        5.02        6.09      3.63 o 
 -11   2   1      296.19      301.08     10.98 o 
 -10   2   1        0.59       -2.49      2.49 o 
  -9   2   1     1430.40     1348.73     24.45 o 
  -8   2   1       34.06       32.63      3.69 o 
  -7   2   1     2087.84     2074.23     31.79 o 
  -6   2   1     1091.99     1159.10     23.32 o 
  -5   2   1     3207.20     3159.73     39.16 o 
  -4   2   1     1809.09     2025.21     25.69 o 
  -3   2   1     5337.04     5103.43     53.07 o 
  -2   2   1     2250.87     2344.58     22.99 o 
  -1   2   1    17891.06    18006.89    168.18 o 
   0   2   1       89.88       67.92      1.72 o 
   1   2   1     6323.59     6118.04     80.56 o 
   2   2   1      663.06      627.50      5.15 o 
   3   2   1      996.60      941.45      8.01 o 
   4   2   1        0.20        0.81      0.34 o 
   5   2   1     5616.22     5449.02     48.04 o 
   6   2   1      383.45      406.89      6.06 o 
   7   2   1     4666.24     4874.85     51.79 o 
   8   2   1      242.07      251.02      4.99 o 
   9   2   1     1466.79     1446.85     20.28 o 
  10   2   1      625.77      623.26     12.23 o 
  11   2   1      158.78      152.73      6.75 o 
  12   2   1       34.10       24.95      4.60 o 
  13   2   1      320.03      341.44     17.33 o 
  14   2   1       53.07       53.21      7.39 o 
 -12   3   1        0.20       -3.00      6.70 o 
 -11   3   1      284.70      288.24     12.29 o 
 -10   3   1        4.01       -0.09      3.25 o 
  -9   3   1      406.03      405.11     11.82 o 
  -8   3   1       11.49        7.52      2.59 o 
  -7   3   1     2362.44     2330.58     36.44 o 
  -6   3   1        7.43        6.13      1.75 o 
  -5   3   1     2749.18     2621.89     33.57 o 
  -4   3   1      174.38      167.52      4.64 o 
  -3   3   1     2252.95     2083.73     26.25 o 
  -2   3   1      158.02      157.48      5.45 o 
  -1   3   1     5958.81     5660.49     57.90 o 
   0   3   1      705.26      697.87      7.16 o 
   1   3   1    21862.04    21845.79    177.78 o 
   2   3   1      390.61      456.78      6.38 o 
   3   3   1     5752.70     5803.54     47.00 o 
   4   3   1     1005.80     1063.46      9.64 o 
   5   3   1     4244.56     4281.99     35.78 o 
   6   3   1        1.21       -0.46      0.74 o 
   7   3   1     3013.79     2994.41     29.96 o 
   8   3   1        0.00       -0.35      0.92 o 
   9   3   1     3636.97     3699.28     48.02 o 
  10   3   1       16.89       10.34      2.06 o 
  11   3   1       68.88       55.02     10.01 o 
  12   3   1        1.47        0.83      2.59 o 
  13   3   1      441.60      440.99     13.29 o 
  14   3   1       13.10        9.50      3.50 o 
  15   3   1      143.39      148.78      8.69 o 
 -11   4   1      363.42      378.11     13.11 o 
 -10   4   1        7.22        3.31      3.17 o 
  -9   4   1      224.33      229.54      9.36 o 
  -8   4   1       23.15       12.76      4.46 o 
  -7   4   1      901.90      826.34     16.99 o 
  -6   4   1        2.22       -0.09      1.75 o 
  -5   4   1     3862.87     3814.52     47.42 o 
  -4   4   1       95.87      104.67      4.34 o 
  -3   4   1     4268.90     4009.11     48.56 o 
  -2   4   1      339.93      400.68      6.64 o 
  -1   4   1     1163.71     1086.50     12.83 o 
   0   4   1       66.99       76.23      1.97 o 
   1   4   1      761.45      688.92     22.66 o 
   2   4   1     2448.74     2654.69     38.73 o 
   3   4   1    10247.59    10090.45     83.29 o 
   4   4   1     1396.74     1628.67     18.07 o 
   5   4   1     3476.28     3389.30     30.90 o 
   6   4   1     1678.88     1931.90     22.18 o 
   7   4   1     1197.63     1115.36     14.25 o 
   8   4   1      178.89      192.81      3.50 o 
   9   4   1     1062.61     1040.74     13.31 o 
  10   4   1        0.00        2.08      1.94 o 
  11   4   1     3058.92     2944.40     76.67 o 
  12   4   1      209.99      219.88      8.69 o 
  13   4   1     1013.49      978.66     20.87 o 
  14   4   1        1.23        0.25      2.79 o 
  15   4   1      426.72      489.50     18.42 o 
 -11   5   1      208.82      235.01     14.13 o 
 -10   5   1        4.51        0.80      3.13 o 
  -9   5   1      502.10      489.40     14.29 o 
  -8   5   1        6.63       -1.33      2.31 o 
  -7   5   1      517.81      489.72     12.83 o 
  -6   5   1      107.70      111.03      6.26 o 
  -5   5   1     2282.45     2220.55     43.57 o 
  -4   5   1      105.67      106.64      4.69 o 
  -3   5   1     5797.63     5763.22     68.95 o 
  -2   5   1      255.44      270.92      5.55 o 
  -1   5   1    10619.20    10816.62    101.74 o 
   0   5   1        3.27        4.31      0.79 o 
   1   5   1     3202.75     3104.57     30.73 o 
   2   5   1       64.17       60.76      2.02 o 
   3   5   1     4139.77     4052.42     45.35 o 
   4   5   1      127.21      154.23      2.93 o 
   5   5   1      336.35      192.06      3.34 o 
   6   5   1      531.24      599.49      8.80 o 
   7   5   1     4290.66     4387.53     47.50 o 
   8   5   1       21.44       23.86      1.98 o 
   9   5   1     1940.12     1890.64     31.90 o 
  10   5   1      914.59      910.68     17.75 o 
  11   5   1     1813.22     1836.90     41.20 o 
  12   5   1       96.15       80.33      7.34 o 
  13   5   1      523.43      496.91     16.55 o 
  14   5   1       10.89        6.47      4.06 o 
  15   5   1      292.35      306.31     31.19 o 
 -10   6   1       22.68       20.00      4.18 o 
  -9   6   1      226.61      226.25     17.75 o 
  -8   6   1        0.79       -2.79      2.79 o 
  -7   6   1      356.08      327.09     10.78 o 
  -6   6   1        6.54        0.60      2.13 o 
  -5   6   1      918.43      887.26     24.89 o 
  -4   6   1        0.35       -0.09      1.52 o 
  -3   6   1     2304.57     2345.84     31.16 o 
  -2   6   1      205.20      195.80      4.22 o 
  -1   6   1     3392.86     3437.69     34.49 o 
   0   6   1      166.02      148.49      3.80 o 
   1   6   1    13591.23    13783.52    184.71 o 
   2   6   1       13.06       18.89      2.18 o 
   3   6   1     2237.74     2100.88     23.80 o 
   4   6   1     2282.29     2473.85     23.33 o 
   5   6   1     2117.62     2116.50     20.34 o 
   6   6   1      436.83      493.89      8.78 o 
   7   6   1     2334.54     2355.09     27.39 o 
   8   6   1       48.79       50.42      2.85 o 
   9   6   1     2250.47     2224.59     49.91 o 
  10   6   1      318.35      315.49      9.16 o 
  11   6   1      168.19      156.37     20.02 o 
  12   6   1        1.55       -2.96      2.96 o 
  13   6   1      205.64      193.78     10.30 o 
  14   6   1        4.01       -0.77      3.70 o 
  15   6   1      232.70      238.55     12.49 o 
  -9   7   1       68.72       62.19     10.75 o 
  -8   7   1        9.66        6.16      4.36 o 
  -7   7   1      265.73      254.83      9.95 o 
  -6   7   1       35.67       34.68      6.53 o 
  -5   7   1      480.25      444.69     13.17 o 
  -4   7   1       90.86       93.21      5.11 o 
  -3   7   1     1060.51     1032.80     15.20 o 
  -2   7   1       25.96       16.55      2.12 o 
  -1   7   1      412.52      372.31      7.28 o 
   0   7   1       55.41       56.21      2.93 o 
   1   7   1      587.46      560.85      8.98 o 
   2   7   1       90.33       90.66      3.72 o 
   3   7   1     6379.46     6436.72     61.73 o 
   4   7   1       39.63       49.64      2.70 o 
   5   7   1     3693.42     3699.40     34.26 o 
   6   7   1     1844.48     1982.53     21.43 o 
   7   7   1      514.53      507.48      8.13 o 
   8   7   1       29.60       26.27      2.86 o 
   9   7   1     2236.21     2216.27     30.11 o 
  10   7   1        1.93       -1.78      2.04 o 
  11   7   1     1000.00      978.86     23.40 o 
  12   7   1        2.34       -2.96      2.96 o 
  13   7   1      291.82      284.61     12.17 o 
  14   7   1        1.04       -2.96      2.96 o 
  15   7   1      274.75      290.32     13.69 o 
  -8   8   1        0.01       -1.50      2.71 o 
  -7   8   1      184.03      173.07      7.95 o 
  -6   8   1       71.59       76.54      5.78 o 
  -5   8   1      153.27      152.00      6.79 o 
  -4   8   1       13.15       10.92      2.65 o 
  -3   8   1      981.27      954.84     19.69 o 
  -2   8   1       10.28       10.38      2.58 o 
  -1   8   1     1441.74     1465.58     19.16 o 
   0   8   1       16.90       14.69      1.89 o 
   1   8   1      569.46      520.98      8.94 o 
   2   8   1        2.23        0.13      1.41 o 
   3   8   1     4162.97     4315.84     47.28 o 
   4   8   1        6.93        0.21      1.40 o 
   5   8   1     3884.71     3837.83     42.40 o 
   6   8   1        4.91        9.25      2.18 o 
   7   8   1     2463.49     2522.69     26.92 o 
   8   8   1       73.87       71.69      3.69 o 
   9   8   1      769.21      790.51     14.03 o 
  10   8   1        1.37        1.40      1.87 o 
  11   8   1      630.15      615.91     17.40 o 
  12   8   1       16.50        6.93      5.01 o 
  13   8   1      271.19      278.43     17.71 o 
  14   8   1        0.96       -1.48      3.51 o 
  15   8   1      215.44      218.36     12.17 o 
  -7   9   1      215.13      217.73      9.03 o 
  -6   9   1        3.72        1.93      4.63 o 
  -5   9   1      421.77      429.92     14.02 o 
  -4   9   1       26.10       19.65      3.69 o 
  -3   9   1      586.80      558.37     14.66 o 
  -2   9   1       42.73       36.04      4.50 o 
  -1   9   1     1333.18     1301.35     24.00 o 
   0   9   1       73.07       69.96      5.59 o 
   1   9   1     1850.18     1872.30     23.44 o 
   2   9   1        4.55        5.37      1.92 o 
   3   9   1      976.00      925.39     13.59 o 
   4   9   1       64.71       52.02      3.66 o 
   5   9   1     3813.22     3808.24     42.67 o 
   6   9   1       16.94       21.28      2.35 o 
   7   9   1     2346.30     2378.86     28.38 o 
   8   9   1       59.95       65.96      3.90 o 
   9   9   1     1226.83     1215.68     19.41 o 
  10   9   1       60.08       54.68      4.21 o 
  11   9   1      205.09      212.32     10.18 o 
  12   9   1        1.02       -3.47      3.47 o 
  13   9   1      175.01      203.85     10.73 o 
  14   9   1       18.16       15.61      4.42 o 
  15   9   1      119.81      133.49      9.98 o 
  -6  10   1        0.72        1.39      4.39 o 
  -5  10   1      368.77      373.29     13.47 o 
  -4  10   1        7.92        5.71      3.74 o 
  -3  10   1      323.17      306.35     11.22 o 
  -2  10   1       15.39        8.30      3.24 o 
  -1  10   1       95.66      101.47      6.75 o 
   0  10   1        0.12       -2.49      2.49 o 
   1  10   1      336.51      335.95     10.48 o 
   2  10   1      225.93      219.78      6.35 o 
   3  10   1     1097.54     1070.56     15.67 o 
   4  10   1       15.91       14.32      2.36 o 
   5  10   1     1110.87     1097.29     15.94 o 
   6  10   1      230.72      238.96      6.70 o 
   7  10   1     1170.09     1107.93     15.93 o 
   8  10   1        6.88        6.31      2.45 o 
   9  10   1     1402.38     1330.13     21.14 o 
  10  10   1        0.02       -1.36      2.00 o 
  11  10   1     1327.65     1335.42     30.19 o 
  12  10   1        0.07       -1.35      3.47 o 
  13  10   1      334.72      348.15     13.81 o 
  14  10   1        0.38       -2.09      4.24 o 
  15  10   1      127.44      111.67     15.40 o 
  -5  11   1      156.89      159.91      9.65 o 
  -4  11   1       12.62       12.31      4.90 o 
  -3  11   1      235.29      246.14     10.65 o 
  -2  11   1       73.99       81.10     10.77 o 
  -1  11   1      200.01      204.08      9.28 o 
   0  11   1        0.04       -0.15      2.59 o 
   1  11   1       42.41       49.93      7.41 o 
   2  11   1       40.68       28.13      3.00 o 
   3  11   1      749.64      724.20     12.39 o 
   4  11   1       55.90       53.14      3.93 o 
   5  11   1      825.73      807.45     15.07 o 
   6  11   1        0.82       -1.85      1.85 o 
   7  11   1      678.14      685.40     11.81 o 
   8  11   1       30.27       14.93      2.84 o 
   9  11   1      296.07      302.34      9.00 o 
  10  11   1        2.71       -2.12      2.59 o 
  11  11   1      609.31      568.70     17.87 o 
  12  11   1        9.03        5.85      6.93 o 
  13  11   1      377.79      384.28     23.10 o 
  14  11   1        0.69       -3.08      6.93 o 
  -3  12   1      266.55      266.22     11.71 o 
  -2  12   1       21.33       18.47      4.28 o 
  -1  12   1      781.29      800.22     28.70 o 
   0  12   1       16.88       13.18      3.84 o 
   1  12   1      474.48      472.93     13.73 o 
   2  12   1       10.91        6.39      4.30 o 
   3  12   1      290.65      304.19     10.74 o 
   4  12   1       43.01       39.42      6.11 o 
   5  12   1      259.86      255.23      9.67 o 
   6  12   1       39.16       25.59      3.00 o 
   7  12   1      282.03      275.54      8.22 o 
   8  12   1        1.26       -2.22      2.22 o 
   9  12   1      246.17      244.38      8.32 o 
  10  12   1       26.08       19.68      4.81 o 
  11  12   1      133.23      113.21     13.86 o 
  12  12   1        2.10        0.00      6.16 o 
  13  12   1      379.58      378.89     23.10 o 
  14  12   1        4.20        3.08      7.70 o 
  -2  13   1       24.44       15.43      4.58 o 
  -1  13   1      294.46      350.22     15.20 o 
   0  13   1        0.39        1.93      4.63 o 
   1  13   1      535.09      576.25     15.96 o 
   2  13   1      150.89      140.16      8.54 o 
   3  13   1      292.09      290.98     10.74 o 
   4  13   1        4.77        1.60      3.34 o 
   5  13   1      297.18      333.36      9.75 o 
   6  13   1       53.75       51.20      5.85 o 
   7  13   1      194.98      192.97     11.28 o 
   8  13   1        8.41        4.16      3.84 o 
   9  13   1      451.69      463.43     17.40 o 
  10  13   1        1.48       -2.31      6.93 o 
  11  13   1      355.67      324.99     21.56 o 
  12  13   1        0.01       -6.93      6.93 o 
  13  13   1      175.98      146.32     16.94 o 
   0  14   1        0.16       -4.42      4.42 o 
   1  14   1      158.48      191.16     13.27 o 
   2  14   1       20.15       11.07     10.01 o 
   3  14   1      265.89      249.16     16.17 o 
   4  14   1       39.23       24.81      5.92 o 
   5  14   1      423.68      458.71     38.12 o 
   6  14   1        9.24        9.24      8.47 o 
   7  14   1      290.85      296.49     22.33 o 
   8  14   1        8.58        0.77      7.70 o 
   9  14   1      130.85      134.77     16.17 o 
  10  14   1        1.56       -4.62      6.93 o 
  11  14   1      204.75      197.92     18.48 o 
  12  14   1        4.44       -0.77      8.47 o 
   3  15   1      133.39      140.88     11.70 o 
   4  15   1        5.12        4.09      5.15 o 
   5  15   1      253.69      263.29     14.97 o 
   6  15   1        0.78       -2.31      7.70 o 
   7  15   1      194.00      204.85     20.02 o 
   8  15   1        0.05       -0.77      8.47 o 
   9  15   1       56.95       54.68     12.32 o 
  10  15   1       33.38       22.33     10.01 o 
  11  15   1       67.80       54.68     12.32 o 
  -9 -15   2        2.34        1.54     10.40 o 
  -8 -15   2      129.36      149.90     11.28 o 
  -7 -15   2       16.32        9.85      4.98 o 
  -6 -15   2      126.28      148.32     10.92 o 
  -5 -15   2        2.81        5.39      7.70 o 
 -11 -14   2        0.88       -3.04      4.55 o 
 -10 -14   2      200.82      227.55     13.69 o 
  -9 -14   2       19.43       21.43      5.70 o 
  -8 -14   2      292.23      284.21     11.94 o 
  -7 -14   2       38.41       23.68      4.64 o 
  -6 -14   2      177.31      194.38      9.70 o 
  -5 -14   2        0.73       -0.18      3.67 o 
  -4 -14   2      206.72      222.43      8.76 o 
  -3 -14   2        5.15        3.04      8.90 o 
  -2 -14   2       91.90      103.42      8.77 o 
  -1 -14   2        7.80       10.78      6.93 o 
 -13 -13   2       23.20       14.63      9.24 o 
 -12 -13   2      443.49      470.60     14.96 o 
 -11 -13   2       47.51       44.46     13.20 o 
 -10 -13   2      411.39      411.79     13.77 o 
  -9 -13   2        3.77       -3.36      3.36 o 
  -8 -13   2      234.43      236.56     10.35 o 
  -7 -13   2        0.01       -2.68      3.26 o 
  -6 -13   2       56.14       39.00      5.17 o 
  -5 -13   2        0.11       -2.45      2.45 o 
  -4 -13   2      134.17      142.77      7.18 o 
  -3 -13   2       21.00       25.86      4.69 o 
  -2 -13   2      193.74      209.97     13.50 o 
  -1 -13   2        0.63       -0.46      4.10 o 
   0 -13   2       24.46       24.53      5.24 o 
   1 -13   2        0.67        5.72      7.00 o 
 -14 -12   2      197.47      200.05     13.04 o 
 -13 -12   2        2.16       -0.07      3.61 o 
 -12 -12   2      165.23      158.33      8.89 o 
 -11 -12   2       63.92       45.90      5.47 o 
 -10 -12   2      630.31      633.32     16.60 o 
  -9 -12   2       14.33        7.18      3.84 o 
  -8 -12   2      615.87      601.98     16.01 o 
  -7 -12   2        0.26       -3.17      3.17 o 
  -6 -12   2      179.85      174.69      7.44 o 
  -5 -12   2        1.13       -1.81      2.54 o 
  -4 -12   2       57.99       51.46      7.23 o 
  -3 -12   2       14.75        8.41      2.73 o 
  -2 -12   2      408.16      414.47     10.65 o 
  -1 -12   2        0.10       -0.24      3.51 o 
   0 -12   2       91.41      100.14      7.65 o 
   1 -12   2       10.93        6.16      4.90 o 
   2 -12   2      134.43      147.55      8.87 o 
 -14 -11   2       45.91       53.43     10.60 o 
 -13 -11   2       13.48       10.61      3.95 o 
 -12 -11   2      247.40      251.32     10.37 o 
 -11 -11   2       75.04       61.90      8.64 o 
 -10 -11   2      401.06      419.50     11.25 o 
  -9 -11   2       52.75       45.41      4.49 o 
  -8 -11   2     1785.19     1780.72     27.51 o 
  -7 -11   2       58.77       50.42      3.62 o 
  -6 -11   2      929.20      945.81     15.12 o 
  -5 -11   2        0.87       -1.54      1.54 o 
  -4 -11   2      341.03      311.06      8.92 o 
  -3 -11   2        8.49        4.56      2.48 o 
  -2 -11   2      595.55      589.28     13.67 o 
  -1 -11   2        1.40        0.71      2.26 o 
   0 -11   2      503.45      513.92     14.21 o 
   1 -11   2        2.40        1.22      3.37 o 
   2 -11   2      223.07      241.06     20.70 o 
   3 -11   2        2.38        0.08      3.25 o 
   4 -11   2      146.11      155.31     16.03 o 
 -15 -10   2        1.46       -4.06      4.06 o 
 -14 -10   2      178.77      197.31      9.76 o 
 -13 -10   2       85.57       93.04      7.09 o 
 -12 -10   2     1183.44     1240.54     24.88 o 
 -11 -10   2      156.02      143.76      8.00 o 
 -10 -10   2      397.89      445.14     11.16 o 
  -9 -10   2       43.46       42.98      4.21 o 
  -8 -10   2      943.05      922.70     16.83 o 
  -7 -10   2      115.05      111.00      4.73 o 
  -6 -10   2      538.03      525.82      9.28 o 
  -5 -10   2        0.12       -1.63      1.63 o 
  -4 -10   2      952.31      905.51     13.14 o 
  -3 -10   2        5.05        3.51      2.26 o 
  -2 -10   2      765.91      750.77     14.04 o 
  -1 -10   2       11.12        5.57      2.34 o 
   0 -10   2      465.20      490.63     13.47 o 
   1 -10   2       40.54       28.91      4.45 o 
   2 -10   2      372.62      367.60     14.64 o 
   3 -10   2       21.07       14.27      3.90 o 
   4 -10   2      132.69      144.21     12.66 o 
   5 -10   2       12.95       16.28      5.83 o 
 -15  -9   2        4.41       -4.06      4.06 o 
 -14  -9   2      411.16      402.01     19.24 o 
 -13  -9   2       24.09       18.53      3.82 o 
 -12  -9   2      342.06      350.46     11.70 o 
 -11  -9   2       76.40       78.24      6.04 o 
 -10  -9   2      815.48      827.78     15.78 o 
  -9  -9   2        0.72       -0.40      2.19 o 
  -8  -9   2      737.00      746.06     12.66 o 
  -7  -9   2       61.16       56.12      3.58 o 
  -6  -9   2      895.69      912.44     12.77 o 
  -5  -9   2       20.40       19.40      3.12 o 
  -4  -9   2      811.54      791.66     11.62 o 
  -3  -9   2       85.36       88.00      4.15 o 
  -2  -9   2     2927.39     2813.28     33.45 o 
  -1  -9   2      404.51      430.57      8.87 o 
   0  -9   2     1345.69     1343.69     23.79 o 
   1  -9   2        0.05        0.84      2.09 o 
   2  -9   2      362.04      348.61     11.10 o 
   3  -9   2       15.64       11.27      3.39 o 
   4  -9   2       80.92       84.29      7.00 o 
   5  -9   2        6.79        0.21      2.89 o 
   6  -9   2      285.33      299.15     12.26 o 
 -15  -8   2       17.10        8.61      4.60 o 
 -14  -8   2      512.60      542.55     15.08 o 
 -13  -8   2        1.08       -2.31      2.67 o 
 -12  -8   2      255.13      248.22      9.48 o 
 -11  -8   2       56.79       48.48      4.98 o 
 -10  -8   2      555.24      571.11     17.01 o 
  -9  -8   2       35.80       32.98      4.78 o 
  -8  -8   2      769.97      789.86     12.83 o 
  -7  -8   2       47.85       45.60      3.01 o 
  -6  -8   2     1579.76     1625.74     18.96 o 
  -5  -8   2        0.10       -1.34      1.34 o 
  -4  -8   2     1993.70     2065.05     29.69 o 
  -3  -8   2      538.63      555.31      8.95 o 
  -2  -8   2     4019.94     3892.70     56.60 o 
  -1  -8   2       88.27       87.33      4.42 o 
   0  -8   2     2552.31     2546.26     30.42 o 
   1  -8   2      579.12      603.18     10.50 o 
   2  -8   2      984.51      983.39     20.33 o 
   3  -8   2        1.45       -1.16      2.49 o 
   4  -8   2       82.74       81.47      6.45 o 
   5  -8   2       39.48       37.43      8.42 o 
   6  -8   2      175.53      175.43      9.18 o 
   7  -8   2       47.39       48.32     10.03 o 
 -15  -7   2       47.16       50.86     18.87 o 
 -14  -7   2      392.63      414.28     15.79 o 
 -13  -7   2        5.76       -1.14      2.59 o 
 -12  -7   2     1551.13     1519.61     27.71 o 
 -11  -7   2       78.90       75.60      5.11 o 
 -10  -7   2       16.50       13.51      2.54 o 
  -9  -7   2      134.44      131.94      4.98 o 
  -8  -7   2      256.07      235.27      7.97 o 
  -7  -7   2       66.15       50.89      2.95 o 
  -6  -7   2     2605.94     2560.96     27.24 o 
  -5  -7   2       10.76        7.32      1.51 o 
  -4  -7   2     1491.39     1455.83     16.85 o 
  -3  -7   2        6.01        6.19      1.39 o 
  -2  -7   2     1935.95     1845.61     20.63 o 
  -1  -7   2        1.66        1.33      1.29 o 
   0  -7   2      823.48      750.84     11.55 o 
   1  -7   2       11.23       11.37      1.95 o 
   2  -7   2     3264.98     3178.15     36.59 o 
   3  -7   2       12.67       10.50      2.11 o 
   4  -7   2      569.10      569.70     19.65 o 
   5  -7   2        0.76       -1.00      2.79 o 
   6  -7   2      254.12      266.58     10.65 o 
   7  -7   2        3.97        1.26      2.94 o 
   8  -7   2      232.04      218.28     10.65 o 
 -15  -6   2       58.07       64.33      8.43 o 
 -14  -6   2      294.69      282.75     13.07 o 
 -13  -6   2        0.11       -0.87      2.49 o 
 -12  -6   2      962.08      958.98     19.86 o 
 -11  -6   2        6.48        5.78      2.31 o 
 -10  -6   2      734.88      675.76     14.90 o 
  -9  -6   2        1.47        1.54      1.73 o 
  -8  -6   2     2325.53     2286.81     27.66 o 
  -7  -6   2      180.67      188.70      5.22 o 
  -6  -6   2     1883.28     1830.60     19.94 o 
  -5  -6   2        0.76       -0.96      0.96 o 
  -4  -6   2     1565.62     1534.29     17.15 o 
  -3  -6   2     1363.15     1425.83     17.75 o 
  -2  -6   2     6991.28     6912.13     66.80 o 
  -1  -6   2      874.41      944.44     11.83 o 
   0  -6   2      822.87      747.20     10.04 o 
   1  -6   2       30.33       25.12      2.31 o 
   2  -6   2     2462.30     2424.31     25.67 o 
   3  -6   2       65.89       58.49      3.04 o 
   4  -6   2      349.83      342.12      6.77 o 
   5  -6   2       32.24       18.41      2.73 o 
   6  -6   2     1049.37     1047.95     18.64 o 
   7  -6   2        1.25        3.27      2.58 o 
   8  -6   2      365.29      368.43     10.92 o 
   9  -6   2       11.62       10.88      3.21 o 
 -15  -5   2        7.41        3.70      4.06 o 
 -14  -5   2      132.64      128.61      9.52 o 
 -13  -5   2        1.66        2.70      3.27 o 
 -12  -5   2      639.61      638.88     17.50 o 
 -11  -5   2       24.08       25.42      3.34 o 
 -10  -5   2     3334.87     3237.49     42.43 o 
  -9  -5   2     1094.18     1100.07     15.68 o 
  -8  -5   2     3044.98     3024.79     42.95 o 
  -7  -5   2       98.11      117.47      4.02 o 
  -6  -5   2     3349.39     3254.87     34.29 o 
  -5  -5   2       47.53       44.63      2.21 o 
  -4  -5   2     4893.30     5009.49     48.67 o 
  -3  -5   2      697.36      790.79      9.82 o 
  -2  -5   2     3545.42     3355.73     33.45 o 
  -1  -5   2       39.86       42.24      2.28 o 
   0  -5   2     5806.55     5721.11     51.31 o 
   1  -5   2     1425.97     1561.63     17.11 o 
   2  -5   2     2590.45     2511.10     26.00 o 
   3  -5   2       81.06       66.82      2.70 o 
   4  -5   2      989.81      997.18     11.56 o 
   5  -5   2        8.36        6.46      1.39 o 
   6  -5   2     1169.87     1105.00     18.64 o 
   7  -5   2       81.20       77.36      5.53 o 
   8  -5   2      665.72      654.57     16.12 o 
   9  -5   2        0.95       -0.68      2.54 o 
  10  -5   2      223.63      241.57      9.78 o 
 -15  -4   2        9.29        8.49      3.59 o 
 -14  -4   2      206.45      205.28     10.99 o 
 -13  -4   2        4.23        2.17      2.71 o 
 -12  -4   2      808.81      777.06     24.15 o 
 -11  -4   2        6.41        7.04      2.19 o 
 -10  -4   2      175.60      185.21      5.77 o 
  -9  -4   2       31.83       27.50      2.22 o 
  -8  -4   2     1316.20     1269.61     16.93 o 
  -7  -4   2       81.08      109.45      3.83 o 
  -6  -4   2     6469.29     6469.11     68.53 o 
  -5  -4   2       31.84       50.69      2.11 o 
  -4  -4   2     7273.09     7196.47     76.99 o 
  -3  -4   2      979.28      928.10     11.87 o 
  -2  -4   2     1719.81     1672.42     14.79 o 
  -1  -4   2     1012.40     1083.32      9.83 o 
   0  -4   2     1180.36     1039.25     10.89 o 
   1  -4   2       25.03       13.31      1.09 o 
   2  -4   2     8089.59     8013.91     75.99 o 
   3  -4   2        0.07        0.40      0.77 o 
   4  -4   2     2011.70     1908.36     19.11 o 
   5  -4   2       30.17       27.67      2.07 o 
   6  -4   2      527.73      513.32     10.02 o 
   7  -4   2      134.07      131.50      5.67 o 
   8  -4   2     1481.98     1416.38     26.21 o 
   9  -4   2        0.02       -2.36      2.71 o 
  10  -4   2      513.91      503.85     18.56 o 
  11  -4   2       23.53       18.40      5.28 o 
 -15  -3   2        3.11        3.48      4.27 o 
 -14  -3   2      238.13      239.46     10.33 o 
 -13  -3   2       12.58       10.04      3.24 o 
 -12  -3   2      286.68      275.83     12.24 o 
 -11  -3   2        0.69       -0.30      2.97 o 
 -10  -3   2      991.58      998.65     19.56 o 
  -9  -3   2      162.33      161.94      4.17 o 
  -8  -3   2     1280.61     1252.91     14.68 o 
  -7  -3   2        2.13       -0.85      0.85 o 
  -6  -3   2     1427.22     1362.07     12.78 o 
  -5  -3   2      960.53     1116.52     11.58 o 
  -4  -3   2     5742.58     5618.43     43.65 o 
  -3  -3   2        3.84       -0.59      0.59 o 
  -2  -3   2    22873.69    23450.47    194.05 o 
  -1  -3   2    10684.06    11358.92     88.97 o 
   0  -3   2      302.12      405.61      6.96 o 
   1  -3   2     2515.00     2599.23     22.31 o 
   2  -3   2     2494.74     2339.69     23.41 o 
   3  -3   2     1873.76     1968.67     20.93 o 
   4  -3   2      387.51      342.58      5.19 o 
   5  -3   2        0.57       -0.47      0.84 o 
   6  -3   2     1329.16     1339.91     13.78 o 
   7  -3   2       48.96       35.23      5.40 o 
   8  -3   2      932.20      920.19     25.25 o 
   9  -3   2      120.38      118.85      6.90 o 
  10  -3   2      533.09      539.40     14.80 o 
  11  -3   2       46.95       43.71      8.94 o 
  12  -3   2      317.08      350.86     16.88 o 
 -14  -2   2      142.11      141.70     10.30 o 
 -13  -2   2       17.82       16.70      4.36 o 
 -12  -2   2      283.66      266.40     11.94 o 
 -11  -2   2        0.34       -1.54      2.72 o 
 -10  -2   2     1486.03     1483.88     19.43 o 
  -9  -2   2       28.05       17.66      1.77 o 
  -8  -2   2     1700.78     1728.15     19.24 o 
  -7  -2   2      324.99      377.39      6.63 o 
  -6  -2   2     4371.53     4259.04     41.88 o 
  -5  -2   2      264.56      304.65      4.40 o 
  -4  -2   2     2176.94     2136.06     16.80 o 
  -3  -2   2        0.01        1.63      0.47 o 
  -2  -2   2    24236.86    23963.90    202.12 o 
  -1  -2   2     8968.09     9248.53     76.74 o 
   0  -2   2       14.03        3.47      1.62 o 
   1  -2   2    13937.45    14528.83    107.13 o 
   2  -2   2     2904.78     2805.25     21.15 o 
   3  -2   2      111.69      139.30      3.15 o 
   4  -2   2     3259.90     3240.61     31.84 o 
   5  -2   2        0.25        0.16      0.76 o 
   6  -2   2     2883.28     2899.92     26.99 o 
   7  -2   2       38.50       39.05      3.73 o 
   8  -2   2      670.04      649.74     14.36 o 
   9  -2   2       73.08       68.39      5.64 o 
  10  -2   2      200.68      243.60     11.31 o 
  11  -2   2       10.75        3.42      3.05 o 
  12  -2   2      151.90      143.81      8.45 o 
 -14  -1   2      298.10      311.63     14.67 o 
 -13  -1   2        0.66       -0.83      3.13 o 
 -12  -1   2      592.79      596.97     18.73 o 
 -11  -1   2       28.31       23.47      3.34 o 
 -10  -1   2      109.04      129.36      6.44 o 
  -9  -1   2        0.95        0.75      1.37 o 
  -8  -1   2     2019.90     2063.27     22.41 o 
  -7  -1   2      160.60      191.72      4.54 o 
  -6  -1   2     4085.04     4183.96     39.48 o 
  -5  -1   2       14.56       12.71      1.55 o 
  -4  -1   2     1959.76     1858.99     16.52 o 
  -3  -1   2        0.95       -0.68      0.68 o 
  -2  -1   2     2690.26     2580.35     19.46 o 
  -1  -1   2      763.55      692.99      7.10 o 
   0  -1   2     6790.79     6865.98     56.81 o 
   1  -1   2    10605.17    11391.54    104.53 o 
   2  -1   2    34130.83    33302.16    307.69 o 
   3  -1   2      295.01      323.51      4.40 o 
   4  -1   2     6641.15     6809.81     70.56 o 
   5  -1   2        9.79        9.84      1.10 o 
   6  -1   2     1619.36     1513.78     17.94 o 
   7  -1   2      159.24      154.80      4.17 o 
   8  -1   2      273.21      272.37      7.00 o 
   9  -1   2      101.07      103.73      6.00 o 
  10  -1   2      622.03      648.49     15.38 o 
  11  -1   2       87.09       81.15      6.45 o 
  12  -1   2      160.52      161.16      8.69 o 
  13  -1   2        4.65        4.52      5.01 o 
 -14   0   2      229.11      231.80     19.25 o 
 -13   0   2       17.24       21.72      4.90 o 
 -12   0   2      564.77      572.95     18.49 o 
 -11   0   2        3.50        1.01      2.49 o 
 -10   0   2     1291.29     1297.99     24.41 o 
  -9   0   2       61.45       67.31      4.33 o 
  -8   0   2     1886.18     1931.42     28.07 o 
  -7   0   2        2.36        0.94      1.04 o 
  -6   0   2      211.38      182.88      3.60 o 
  -5   0   2      115.81      130.55      2.85 o 
  -4   0   2      314.73      229.86      3.51 o 
  -3   0   2      409.94      447.54      4.92 o 
  -2   0   2     2346.43     2481.25     20.73 o 
  -1   0   2    13485.34    13666.72    105.21 o 
   0   0   2      582.57      603.66      5.90 o 
   1   0   2       85.87       71.11      1.44 o 
   2   0   2    17080.89    17185.49    175.13 o 
   3   0   2        5.37        1.89      0.63 o 
   4   0   2     7595.12     7497.87     86.72 o 
   5   0   2        3.17        0.77      0.91 o 
   6   0   2     3126.93     3001.65     32.85 o 
   7   0   2      379.01      389.46      6.74 o 
   8   0   2      251.68      235.82      6.32 o 
   9   0   2       37.01       33.53      2.94 o 
  10   0   2      886.62      919.79     18.64 o 
  11   0   2      236.12      264.29      9.44 o 
  12   0   2      740.99      787.26     22.55 o 
  13   0   2       15.87       13.48      4.26 o 
 -13   1   2        0.31       -3.13      3.13 o 
 -12   1   2      376.79      381.16     15.13 o 
 -11   1   2        6.31       -0.50      2.71 o 
 -10   1   2     1446.02     1413.31     25.63 o 
  -9   1   2       49.64       46.70      3.77 o 
  -8   1   2     1145.33     1151.32     17.97 o 
  -7   1   2      569.91      647.16      8.92 o 
  -6   1   2      450.05      374.65      5.30 o 
  -5   1   2       26.00       11.38      1.47 o 
  -4   1   2      314.38      244.66      3.61 o 
  -3   1   2      346.28      328.66      4.21 o 
  -2   1   2     8730.27     8731.84     84.81 o 
  -1   1   2     2074.72     2154.69     22.91 o 
   0   1   2     2714.36     2714.81     25.17 o 
   1   1   2     9427.10     9231.40     86.02 o 
   2   1   2     1074.85      971.62      9.80 o 
   3   1   2       59.30       60.15      1.55 o 
   4   1   2     2757.09     2595.99     27.55 o 
   5   1   2      805.94      896.65     11.07 o 
   6   1   2     7312.86     7333.74     76.08 o 
   7   1   2      157.27      184.76      4.92 o 
   8   1   2     2493.39     2446.98     31.47 o 
   9   1   2      156.22      156.63      5.15 o 
  10   1   2      129.56      143.03      6.48 o 
  11   1   2        2.07        0.26      2.22 o 
  12   1   2      683.53      702.63     23.10 o 
  13   1   2        4.84        6.71      3.70 o 
  14   1   2       61.11       74.53      9.63 o 
 -13   2   2       24.33       27.72      8.47 o 
 -12   2   2      259.36      270.14     10.92 o 
 -11   2   2        1.20       -0.63      2.59 o 
 -10   2   2      275.69      279.15     10.03 o 
  -9   2   2        0.39       -1.23      2.13 o 
  -8   2   2     2624.92     2545.51     46.94 o 
  -7   2   2      135.11      145.62      5.48 o 
  -6   2   2     4636.39     4820.30     47.35 o 
  -5   2   2      236.64      256.75      4.33 o 
  -4   2   2       16.49        2.96      0.48 o 
  -3   2   2      465.20      486.98      5.53 o 
  -2   2   2     2183.57     2045.78     18.69 o 
  -1   2   2      494.39      541.18      7.63 o 
   0   2   2     3871.52     3710.81     37.99 o 
   1   2   2     3841.40     4124.13     53.89 o 
   2   2   2     5156.64     5171.71     58.03 o 
   3   2   2      133.24      172.75      2.64 o 
   4   2   2     2793.45     2741.04     24.49 o 
   5   2   2      265.24      313.57      4.51 o 
   6   2   2     1470.99     1341.66     17.61 o 
   7   2   2       76.74       90.46      3.33 o 
   8   2   2     2248.64     2222.65     28.58 o 
   9   2   2      369.83      380.82      7.93 o 
  10   2   2      177.39      167.74      5.53 o 
  11   2   2       60.08       59.72      5.14 o 
  12   2   2      288.82      290.39     15.02 o 
  13   2   2      104.26      115.85      8.87 o 
  14   2   2       74.42       88.59      7.02 o 
 -12   3   2      330.40      351.57     12.83 o 
 -11   3   2        1.57       -0.95      3.31 o 
 -10   3   2      378.14      390.81     14.24 o 
  -9   3   2       10.13        6.65      3.70 o 
  -8   3   2     1500.56     1430.35     25.32 o 
  -7   3   2       42.15       36.65      3.79 o 
  -6   3   2     2522.84     2510.25     33.08 o 
  -5   3   2        0.87        1.47      1.35 o 
  -4   3   2     2695.75     2639.07     33.19 o 
  -3   3   2      457.22      511.34      8.64 o 
  -2   3   2     2888.64     2784.52     25.07 o 
  -1   3   2     1336.09     1417.51     19.19 o 
   0   3   2     2052.62     2397.11     27.72 o 
   1   3   2     1987.02     2101.92     22.08 o 
   2   3   2     8005.45     8192.41     83.08 o 
   3   3   2       71.96       58.32      1.63 o 
   4   3   2      638.65      528.40      6.31 o 
   5   3   2       41.25       35.91      1.70 o 
   6   3   2     3270.59     3115.03     28.14 o 
   7   3   2        0.00       -0.57      0.57 o 
   8   3   2     1714.47     1691.53     19.17 o 
   9   3   2      742.12      702.07     10.72 o 
  10   3   2     1914.94     1840.17     22.83 o 
  11   3   2       98.11       89.01      7.34 o 
  12   3   2     1126.74     1134.47     25.62 o 
  13   3   2       11.11        7.59      3.26 o 
  14   3   2      355.65      383.61     17.63 o 
 -11   4   2        1.98       -2.67      2.72 o 
 -10   4   2      555.10      575.10     16.92 o 
  -9   4   2        0.21       -2.31      2.31 o 
  -8   4   2      248.64      240.26      8.80 o 
  -7   4   2      205.74      192.88      7.59 o 
  -6   4   2     1588.18     1571.37     34.34 o 
  -5   4   2      114.45      117.12      4.82 o 
  -4   4   2     3342.34     3261.98     40.78 o 
  -3   4   2       28.72       30.31      2.31 o 
  -2   4   2     7620.47     7646.10     87.75 o 
  -1   4   2       30.15       32.63      1.72 o 
   0   4   2    11090.84    11554.48    119.21 o 
   1   4   2      775.64      776.58      9.37 o 
   2   4   2     1255.08     1150.01     13.05 o 
   3   4   2      364.91      426.70      5.32 o 
   4   4   2      157.36      138.80      3.00 o 
   5   4   2       29.12       40.60      1.86 o 
   6   4   2     5752.99     5940.49     56.56 o 
   7   4   2      194.93      220.74      4.08 o 
   8   4   2      959.70      925.58     11.88 o 
   9   4   2      151.96      159.15      3.67 o 
  10   4   2     1287.45     1324.14     17.39 o 
  11   4   2       22.55       13.06      2.79 o 
  12   4   2     1455.58     1486.49     28.82 o 
  13   4   2        0.76       -0.30      2.59 o 
  14   4   2      591.68      630.29     16.81 o 
  15   4   2        1.01        0.00      3.70 o 
 -11   5   2       17.38        7.73      4.05 o 
 -10   5   2       97.71       94.61      7.47 o 
  -9   5   2        1.70       -2.67      2.67 o 
  -8   5   2      770.28      751.15     19.49 o 
  -7   5   2       23.31        9.22      2.67 o 
  -6   5   2     2337.42     2271.79     36.84 o 
  -5   5   2       89.93       86.62      4.51 o 
  -4   5   2     1973.98     1882.77     25.85 o 
  -3   5   2       66.26       64.58      3.68 o 
  -2   5   2     5835.96     5869.90     68.49 o 
  -1   5   2       31.67       33.30      2.73 o 
   0   5   2     7934.49     8273.80     84.55 o 
   1   5   2      149.52      174.82      3.70 o 
   2   5   2     4204.09     4210.27     37.13 o 
   3   5   2        5.14        5.90      0.87 o 
   4   5   2      141.27       83.86      3.46 o 
   5   5   2        1.43        0.12      0.78 o 
   6   5   2       80.93       59.70      2.29 o 
   7   5   2      341.46      402.51      5.39 o 
   8   5   2     1465.52     1497.26     15.93 o 
   9   5   2        3.02        0.94      1.02 o 
  10   5   2      169.63      187.05      8.15 o 
  11   5   2        3.24       -0.77      2.56 o 
  12   5   2      712.10      699.97     19.51 o 
  13   5   2        4.24        0.18      3.51 o 
  14   5   2      482.37      470.86     16.99 o 
  15   5   2        7.68        9.69      4.42 o 
 -10   6   2       94.01      108.86      8.17 o 
  -9   6   2       44.90       36.72      8.29 o 
  -8   6   2      304.74      303.45     11.16 o 
  -7   6   2        0.31       -1.25      2.20 o 
  -6   6   2      441.46      432.71     11.94 o 
  -5   6   2        0.01       -0.88      2.20 o 
  -4   6   2     1590.88     1535.19     25.57 o 
  -3   6   2        0.35       -1.50      1.50 o 
  -2   6   2      902.84      866.33     12.89 o 
  -1   6   2      216.00      255.84      5.29 o 
   0   6   2     1224.14     1142.29     23.12 o 
   1   6   2      231.71      253.03      4.69 o 
   2   6   2    11306.77    11628.47    119.14 o 
   3   6   2      888.58      916.13     11.55 o 
   4   6   2     1111.06      958.68     11.02 o 
   5   6   2       44.81       46.63      2.29 o 
   6   6   2       81.48       42.76      2.48 o 
   7   6   2        5.98        5.24      1.13 o 
   8   6   2     1835.87     1860.50     36.24 o 
   9   6   2       71.56       63.80      4.86 o 
  10   6   2     1585.45     1522.65     38.15 o 
  11   6   2       27.44       20.79      3.70 o 
  12   6   2     1052.46     1041.21     24.98 o 
  13   6   2        1.39       -5.01      5.01 o 
  14   6   2      314.33      291.51     14.63 o 
  15   6   2       41.56       36.23      8.09 o 
  -9   7   2        0.15       -1.81      4.48 o 
  -8   7   2      218.81      215.18      9.84 o 
  -7   7   2       10.10        7.27      3.17 o 
  -6   7   2      223.15      224.42      8.91 o 
  -5   7   2       35.05       32.95      5.85 o 
  -4   7   2      447.44      432.23     11.50 o 
  -3   7   2      244.26      260.28      6.62 o 
  -2   7   2     1590.97     1588.27     18.12 o 
  -1   7   2       30.40       39.28      3.39 o 
   0   7   2     2946.59     3154.48     57.72 o 
   1   7   2      170.04      170.78      5.53 o 
   2   7   2     3580.34     3616.02     39.20 o 
   3   7   2        6.51        7.43      1.27 o 
   4   7   2     3674.75     3656.93     36.16 o 
   5   7   2        3.53       10.61      2.64 o 
   6   7   2     2926.90     3029.36     31.46 o 
   7   7   2      464.05      553.45     11.56 o 
   8   7   2     1556.73     1606.97     25.76 o 
   9   7   2       61.75       72.07      4.58 o 
  10   7   2      454.71      443.04     11.06 o 
  11   7   2        0.22       -2.16      2.70 o 
  12   7   2      474.83      481.36     15.46 o 
  13   7   2        0.71       -2.45      2.96 o 
  14   7   2      197.86      218.02     11.28 o 
  15   7   2       73.42       75.81     10.01 o 
  -8   8   2      434.37      424.98     12.60 o 
  -7   8   2       19.33        8.36      3.59 o 
  -6   8   2      473.17      452.14     13.34 o 
  -5   8   2        4.11        2.96      2.31 o 
  -4   8   2      521.11      500.26     11.33 o 
  -3   8   2      106.60      100.70      5.16 o 
  -2   8   2     1831.22     1823.13     23.50 o 
  -1   8   2        0.02        1.69      1.81 o 
   0   8   2     2169.01     2168.22     29.80 o 
   1   8   2       40.74       31.55      6.11 o 
   2   8   2      674.46      657.92     11.73 o 
   3   8   2      455.51      486.28      7.52 o 
   4   8   2     2147.44     2191.56     32.28 o 
   5   8   2        0.00       -1.16      1.16 o 
   6   8   2     2964.27     2988.29     33.83 o 
   7   8   2      111.42      126.64      4.27 o 
   8   8   2     1478.10     1504.36     34.56 o 
   9   8   2       18.66       21.90      3.53 o 
  10   8   2      286.20      319.31      9.28 o 
  11   8   2       43.72       34.31      4.90 o 
  12   8   2      231.67      224.84     16.94 o 
  13   8   2        0.54       -2.17      2.67 o 
  14   8   2       93.10       91.55     11.55 o 
  15   8   2        1.07       -1.10      3.70 o 
  -7   9   2        1.54       -0.82      3.56 o 
  -6   9   2      430.89      424.90     11.90 o 
  -5   9   2        0.25        2.27      2.54 o 
  -4   9   2      430.72      431.24     11.00 o 
  -3   9   2        0.48        0.42      2.79 o 
  -2   9   2      142.90      142.35      7.49 o 
  -1   9   2       33.05       29.09      4.13 o 
   0   9   2      409.43      409.89      9.75 o 
   1   9   2        6.53        1.34      2.07 o 
   2   9   2     3061.13     3046.76     39.61 o 
   3   9   2       14.67       11.24      2.26 o 
   4   9   2     2435.14     2449.32     29.09 o 
   5   9   2       31.07       25.18      4.21 o 
   6   9   2     1289.22     1296.92     17.23 o 
   7   9   2       12.39       10.89      2.07 o 
   8   9   2     2569.94     2619.22     33.87 o 
   9   9   2       34.01       27.11      3.50 o 
  10   9   2     1841.36     1814.28     36.64 o 
  11   9   2       11.94        7.88      4.24 o 
  12   9   2      531.74      512.78     16.00 o 
  13   9   2       22.50       25.45      4.42 o 
  14   9   2      205.92      207.27     10.92 o 
  15   9   2       34.88       22.33      8.47 o 
  -6  10   2      213.08      227.55     11.26 o 
  -5  10   2       18.32       11.29      6.41 o 
  -4  10   2      448.82      435.82     14.02 o 
  -3  10   2       26.71       22.82      4.00 o 
  -2  10   2      479.12      470.45     13.41 o 
  -1  10   2       70.74       70.94      5.95 o 
   0  10   2      399.11      393.92     14.80 o 
   1  10   2       19.06       11.57      2.54 o 
   2  10   2      854.17      866.30     15.53 o 
   3  10   2       13.02       14.87      2.59 o 
   4  10   2      606.94      592.93     11.96 o 
   5  10   2        4.95        2.95      1.91 o 
   6  10   2     2260.67     2257.70     27.63 o 
   7  10   2      315.72      309.70      7.16 o 
   8  10   2     1469.85     1426.06     24.79 o 
   9  10   2       13.47        8.82      2.79 o 
  10  10   2      829.82      788.17     20.06 o 
  11  10   2       13.62       10.78      3.70 o 
  12  10   2      730.29      761.45     34.65 o 
  13  10   2        2.46        6.16      6.16 o 
  14  10   2      165.56      152.48     16.17 o 
  15  10   2        3.03       -2.31      6.93 o 
  -5  11   2       18.39       15.64      4.40 o 
  -4  11   2      250.77      266.19     11.51 o 
  -3  11   2        0.02       -2.89      2.89 o 
  -2  11   2      798.01      804.15     19.11 o 
  -1  11   2       51.52       52.31     11.97 o 
   0  11   2      282.03      276.97     11.92 o 
   1  11   2        3.20        1.94      3.00 o 
   2  11   2       34.73       34.32      5.73 o 
   3  11   2      219.99      218.22      7.49 o 
   4  11   2      463.22      477.36     10.70 o 
   5  11   2        4.20        1.10      2.02 o 
   6  11   2      727.87      755.92     14.02 o 
   7  11   2       26.10       16.42      2.65 o 
   8  11   2      451.03      453.58     12.01 o 
   9  11   2        2.34        1.78      2.43 o 
  10  11   2      268.52      290.63     11.83 o 
  11  11   2        9.18       10.78      6.93 o 
  12  11   2      460.52      448.97     23.87 o 
  13  11   2        2.03       -5.39      6.16 o 
  14  11   2      259.17      235.65     19.25 o 
  -3  12   2        2.93        5.57      3.59 o 
  -2  12   2       95.36       95.21      8.03 o 
  -1  12   2       77.85       93.69      8.11 o 
   0  12   2      435.62      449.96     13.73 o 
   1  12   2       80.77       93.00      7.14 o 
   2  12   2     1126.41     1130.88     22.74 o 
   3  12   2       16.14       12.31      3.63 o 
   4  12   2      641.21      684.87     16.05 o 
   5  12   2        6.44        1.09      2.54 o 
   6  12   2      175.59      186.86      7.38 o 
   7  12   2        0.54       -2.15      2.15 o 
   8  12   2      670.16      660.84     20.69 o 
   9  12   2        0.41       -5.39      5.39 o 
  10  12   2      440.68      455.90     24.64 o 
  11  12   2        0.87        0.00      6.16 o 
  12  12   2      317.87      311.12     20.79 o 
  13  12   2        0.01       -6.16      6.16 o 
  14  12   2      190.22      181.75     17.71 o 
  -2  13   2      166.14      182.05     10.28 o 
  -1  13   2      151.98      152.70      9.28 o 
   0  13   2     1002.86     1075.66     27.09 o 
   1  13   2       25.14       29.17     10.14 o 
   2  13   2      435.43      441.39     13.54 o 
   3  13   2       24.27       15.08      6.16 o 
   4  13   2      336.44      360.73     15.51 o 
   5  13   2        0.21       -4.06      4.06 o 
   6  13   2      351.67      336.54     21.56 o 
   7  13   2       30.83       27.76      5.01 o 
   8  13   2      254.53      233.84     12.49 o 
   9  13   2        1.74       -1.54      6.93 o 
  10  13   2      422.61      365.03     22.33 o 
  11  13   2        8.45        6.93      7.70 o 
  12  13   2      326.56      350.40     23.10 o 
  13  13   2        1.16       -6.16      7.70 o 
   0  14   2      103.81      119.77     15.02 o 
   1  14   2       84.46      109.31     17.71 o 
   2  14   2       59.94       58.53     13.48 o 
   3  14   2       12.86        5.39      6.93 o 
   4  14   2      282.15      322.13     15.79 o 
   5  14   2        0.31       -3.08      4.36 o 
   6  14   2      437.09      425.87     25.41 o 
   7  14   2       11.89       10.01      7.70 o 
   8  14   2      303.07      291.87     22.33 o 
   9  14   2       43.80       44.67     10.78 o 
  10  14   2       80.75       77.01     13.86 o 
  11  14   2        8.90        2.31      7.70 o 
  12  14   2      270.39      321.13     23.10 o 
   2  15   2      278.49      285.44     15.76 o 
   3  15   2        7.77       -0.39      9.63 o 
   4  15   2      135.75      157.76     12.52 o 
   5  15   2        9.70        2.46      6.16 o 
   6  15   2      273.08      278.01     22.33 o 
   7  15   2        9.26       14.63      9.24 o 
   8  15   2      407.30      413.55     26.18 o 
   9  15   2        4.32       -6.93      7.70 o 
  10  15   2       92.32      110.13     16.94 o 
  11  15   2       10.17        0.77      8.47 o 
 -11 -14   3      217.21      257.22     21.56 o 
 -10 -14   3        0.53        2.36      4.08 o 
  -9 -14   3      121.43      136.92      9.51 o 
  -8 -14   3        0.04       -2.06      3.72 o 
  -7 -14   3      130.02      132.78      8.94 o 
  -6 -14   3       58.88       60.59      6.56 o 
  -5 -14   3      244.99      287.68      9.89 o 
  -4 -14   3       15.06       12.62      3.36 o 
  -3 -14   3      118.88      143.77      9.16 o 
  -2 -14   3        0.03       -3.92      4.92 o 
 -12 -13   3       10.29       13.24      4.64 o 
 -11 -13   3      254.59      244.93     11.22 o 
 -10 -13   3       13.17        9.54      4.18 o 
  -9 -13   3      354.78      389.36     13.48 o 
  -8 -13   3       44.17       27.93      4.85 o 
  -7 -13   3      119.03      134.71      8.87 o 
  -6 -13   3       12.46        5.05      3.45 o 
  -5 -13   3       73.99       97.86      7.91 o 
  -4 -13   3       32.72       25.91      3.78 o 
  -3 -13   3      139.82      169.05     11.23 o 
  -2 -13   3        1.39        2.57      3.11 o 
  -1 -13   3       40.35       48.14      6.99 o 
   0 -13   3        0.34       -3.36      3.36 o 
 -13 -12   3      132.42      132.05      8.87 o 
 -12 -12   3        6.36        2.72      3.91 o 
 -11 -12   3      103.09       84.00      7.38 o 
 -10 -12   3       16.92       14.03      4.28 o 
  -9 -12   3      734.24      720.28     19.91 o 
  -8 -12   3       31.28       25.56      4.53 o 
  -7 -12   3      422.78      424.98     13.32 o 
  -6 -12   3       20.06       11.77      4.05 o 
  -5 -12   3      503.95      543.18     14.23 o 
  -4 -12   3        0.01       -1.39      2.48 o 
  -3 -12   3      121.63      143.04      6.78 o 
  -2 -12   3       29.65       35.95      7.00 o 
  -1 -12   3      208.92      232.64     12.69 o 
   0 -12   3        0.59       -2.72      2.94 o 
   1 -12   3       99.11      114.15      9.94 o 
   2 -12   3        0.55        4.17      3.50 o 
 -14 -11   3        1.79       -2.25      6.00 o 
 -13 -11   3      222.79      227.43     10.52 o 
 -12 -11   3        5.95        3.64      3.39 o 
 -11 -11   3      164.77      157.91      8.87 o 
 -10 -11   3       20.79       15.91      3.43 o 
  -9 -11   3      739.84      725.01     17.61 o 
  -8 -11   3        3.37       -3.17      3.17 o 
  -7 -11   3      645.21      627.80     11.91 o 
  -6 -11   3      105.98      105.00      5.50 o 
  -5 -11   3      659.58      649.57     13.42 o 
  -4 -11   3       50.54       36.35      5.67 o 
  -3 -11   3      255.54      268.98      8.56 o 
  -2 -11   3       50.88       46.83      4.61 o 
  -1 -11   3      338.17      374.23      9.98 o 
   0 -11   3        8.16        4.88      3.11 o 
   1 -11   3      150.26      175.57     10.71 o 
   2 -11   3        7.82        7.84      3.39 o 
   3 -11   3      198.71      224.85     10.74 o 
   4 -11   3        3.23        7.57      3.63 o 
 -14 -10   3        0.01       -3.51      3.51 o 
 -13 -10   3       43.95       48.41      7.05 o 
 -12 -10   3        6.61        2.46      3.17 o 
 -11 -10   3      558.13      537.13     14.80 o 
 -10 -10   3       18.70       17.55      3.26 o 
  -9 -10   3      788.75      785.66     15.67 o 
  -8 -10   3        9.23        3.93      2.35 o 
  -7 -10   3      370.90      351.20      7.50 o 
  -6 -10   3      131.93      145.45      5.11 o 
  -5 -10   3      636.82      628.07     11.63 o 
  -4 -10   3       34.22       21.75      2.65 o 
  -3 -10   3      480.34      480.48     10.87 o 
  -2 -10   3        2.85        2.89      2.31 o 
  -1 -10   3      615.69      653.29     13.15 o 
   0 -10   3        1.65        3.14      3.11 o 
   1 -10   3      243.38      255.62      9.90 o 
   2 -10   3       22.16       20.73      3.84 o 
   3 -10   3      209.43      224.42     11.15 o 
   4 -10   3        6.77        0.94      4.50 o 
   5 -10   3      314.23      316.87     12.85 o 
 -15  -9   3      265.91      274.70     11.39 o 
 -14  -9   3       18.94       12.14      3.84 o 
 -13  -9   3      265.86      264.31     10.52 o 
 -12  -9   3       39.39       32.23      5.24 o 
 -11  -9   3      668.31      644.35     19.19 o 
 -10  -9   3      136.54      142.68      6.55 o 
  -9  -9   3      944.96      931.31     17.01 o 
  -8  -9   3       17.67       14.98      2.58 o 
  -7  -9   3      873.37      864.20     12.46 o 
  -6  -9   3        0.23       -1.50      1.50 o 
  -5  -9   3      337.35      316.06      6.99 o 
  -4  -9   3      139.78      112.97      4.45 o 
  -3  -9   3      324.82      326.43      6.92 o 
  -2  -9   3       57.99       51.68      3.43 o 
  -1  -9   3     2180.30     2219.13     40.24 o 
   0  -9   3        0.00       -2.09      2.09 o 
   1  -9   3      959.87     1008.67     22.01 o 
   2  -9   3       92.79       72.89      6.30 o 
   3  -9   3      258.60      277.87     15.03 o 
   4  -9   3       23.33       20.21      3.95 o 
   5  -9   3      117.30      120.94      8.12 o 
   6  -9   3       37.66       35.65      8.59 o 
 -15  -8   3      214.54      226.11     10.33 o 
 -14  -8   3        0.21       -1.69      3.17 o 
 -13  -8   3      928.13      976.64     21.19 o 
 -12  -8   3       60.26       43.15      8.17 o 
 -11  -8   3      128.29      126.54      6.85 o 
 -10  -8   3       32.36       20.86      3.08 o 
  -9  -8   3      590.62      573.35     12.29 o 
  -8  -8   3      433.00      411.87     10.72 o 
  -7  -8   3      336.12      298.38      6.32 o 
  -6  -8   3       78.84       66.77      4.02 o 
  -5  -8   3      522.93      497.84      8.45 o 
  -4  -8   3        1.21       -0.50      1.35 o 
  -3  -8   3     1457.13     1449.02     18.32 o 
  -2  -8   3        5.66        6.89      1.84 o 
  -1  -8   3     1544.17     1487.48     18.06 o 
   0  -8   3       10.08        7.52      2.07 o 
   1  -8   3     1405.61     1412.58     21.30 o 
   2  -8   3        0.00       -0.49      2.09 o 
   3  -8   3      359.73      358.25     11.18 o 
   4  -8   3       27.62       26.53      5.16 o 
   5  -8   3      293.94      312.11     11.54 o 
   6  -8   3       22.01       11.92      3.84 o 
   7  -8   3      134.26      147.32     13.56 o 
 -15  -7   3      294.88      297.46     16.56 o 
 -14  -7   3       11.04        4.58      2.94 o 
 -13  -7   3      723.02      726.47     22.27 o 
 -12  -7   3        9.46       -0.77      2.67 o 
 -11  -7   3      743.63      694.79     14.72 o 
 -10  -7   3       61.70       53.00      4.51 o 
  -9  -7   3      382.40      388.48      8.81 o 
  -8  -7   3      335.05      321.49      7.47 o 
  -7  -7   3      335.20      330.01      6.19 o 
  -6  -7   3       13.15       12.26      1.75 o 
  -5  -7   3     1625.11     1608.29     18.55 o 
  -4  -7   3      202.22      185.67      4.77 o 
  -3  -7   3     1454.66     1362.45     16.18 o 
  -2  -7   3        5.83        2.07      1.42 o 
  -1  -7   3     1186.64     1192.13     14.71 o 
   0  -7   3        1.79        1.38      1.33 o 
   1  -7   3     1008.28      999.75     14.35 o 
   2  -7   3       21.49       21.25      2.35 o 
   3  -7   3      449.71      456.08     10.34 o 
   4  -7   3       14.85        8.31      2.94 o 
   5  -7   3      921.18      932.40     20.38 o 
   6  -7   3      156.10      163.20      8.87 o 
   7  -7   3      165.46      162.13      9.01 o 
   8  -7   3        2.91       -2.79      2.79 o 
 -15  -6   3      247.69      254.95     13.07 o 
 -14  -6   3       42.98       60.39      6.07 o 
 -13  -6   3      519.88      493.59     13.77 o 
 -12  -6   3       32.92       23.35      3.63 o 
 -11  -6   3     1087.83     1045.66     18.16 o 
 -10  -6   3      389.85      385.97      9.51 o 
  -9  -6   3     2713.13     2667.80     32.26 o 
  -8  -6   3      404.45      391.75      8.10 o 
  -7  -6   3     3341.48     3232.20     33.39 o 
  -6  -6   3        0.53       -0.15      1.26 o 
  -5  -6   3     2637.20     2640.26     27.72 o 
  -4  -6   3       16.55        2.94      1.20 o 
  -3  -6   3       82.96      113.90      3.58 o 
  -2  -6   3       28.93       22.19      1.86 o 
  -1  -6   3     3571.42     3548.25     36.08 o 
   0  -6   3        0.01        1.05      1.49 o 
   1  -6   3     1434.43     1427.68     16.74 o 
   2  -6   3      110.45       97.52      4.09 o 
   3  -6   3      588.96      579.99      9.73 o 
   4  -6   3       12.43        1.78      1.64 o 
   5  -6   3      726.41      694.01     16.27 o 
   6  -6   3       75.65       75.39      6.30 o 
   7  -6   3      609.31      596.10     22.50 o 
   8  -6   3        7.74        2.96      2.78 o 
   9  -6   3      165.87      178.12      8.34 o 
 -15  -5   3      176.42      205.23     12.24 o 
 -14  -5   3        5.68        1.66      3.51 o 
 -13  -5   3      425.15      457.83     12.97 o 
 -12  -5   3       11.54        5.64      3.94 o 
 -11  -5   3      688.22      724.69     20.56 o 
 -10  -5   3       16.90       18.69      2.67 o 
  -9  -5   3     1999.90     1947.31     24.70 o 
  -8  -5   3      134.19      115.31      4.46 o 
  -7  -5   3     2438.66     2377.91     22.98 o 
  -6  -5   3       11.14       15.09      1.40 o 
  -5  -5   3     7691.31     7726.08     68.50 o 
  -4  -5   3      428.82      468.36      8.09 o 
  -3  -5   3     1397.83     1379.29     19.44 o 
  -2  -5   3     1231.89     1428.99     17.63 o 
  -1  -5   3     5217.48     5321.75     57.29 o 
   0  -5   3       35.15       47.40      2.52 o 
   1  -5   3     2518.22     2531.52     26.49 o 
   2  -5   3        6.83        5.91      1.15 o 
   3  -5   3     1420.80     1427.74     16.37 o 
   4  -5   3       51.71       44.56      2.66 o 
   5  -5   3      476.79      464.42      7.66 o 
   6  -5   3       83.15       85.70      4.72 o 
   7  -5   3      814.86      826.99     16.20 o 
   8  -5   3       33.77       39.81      7.89 o 
   9  -5   3      411.57      405.00     11.68 o 
  10  -5   3        0.32        0.90      3.04 o 
 -15  -4   3      102.97      108.76      8.24 o 
 -14  -4   3        8.23       10.11      3.24 o 
 -13  -4   3      275.57      275.51     10.37 o 
 -12  -4   3        4.20        0.93      1.94 o 
 -11  -4   3     1017.07      982.36     15.33 o 
 -10  -4   3       64.00       59.41      3.85 o 
  -9  -4   3      824.36      810.06     14.50 o 
  -8  -4   3       47.45       40.90      3.11 o 
  -7  -4   3     1919.02     1761.67     23.65 o 
  -6  -4   3      352.42      392.00      7.06 o 
  -5  -4   3     7634.53     7771.66     74.37 o 
  -4  -4   3      363.47      341.00      6.72 o 
  -3  -4   3    14851.54    14663.61    265.82 o 
  -2  -4   3      650.68      711.47      7.57 o 
  -1  -4   3     1016.31      909.16      9.17 o 
   0  -4   3        0.01       -0.70      0.70 o 
   1  -4   3     3893.66     4037.35     36.73 o 
   2  -4   3       22.30       28.05      1.72 o 
   3  -4   3      910.77      901.87     10.91 o 
   4  -4   3        1.30        2.85      1.14 o 
   5  -4   3      456.16      459.63      6.62 o 
   6  -4   3       96.62       96.57      3.26 o 
   7  -4   3      779.33      746.76     14.58 o 
   8  -4   3       32.67       18.28      3.78 o 
   9  -4   3      808.93      799.36     18.45 o 
  10  -4   3        4.86        0.68      2.73 o 
  11  -4   3      353.60      363.02     17.15 o 
 -14  -3   3       12.62       10.89      3.50 o 
 -13  -3   3      249.56      249.40     10.07 o 
 -12  -3   3       19.46       12.10      2.79 o 
 -11  -3   3      487.63      509.07     12.85 o 
 -10  -3   3       91.96       73.88      4.56 o 
  -9  -3   3      891.57      879.74     11.69 o 
  -8  -3   3      109.85      114.43      3.45 o 
  -7  -3   3     2391.18     2344.10     22.90 o 
  -6  -3   3       77.06       71.80      2.35 o 
  -5  -3   3     4998.63     4865.46     47.36 o 
  -4  -3   3        0.29       -0.48      0.48 o 
  -3  -3   3     6426.23     6464.63     87.07 o 
  -2  -3   3      108.64       86.23      2.04 o 
  -1  -3   3     6497.51     6638.58     51.12 o 
   0  -3   3       63.32       75.57      1.99 o 
   1  -3   3     1714.24     1633.27     15.88 o 
   2  -3   3      703.35      816.79      8.95 o 
   3  -3   3      166.85      212.02      3.90 o 
   4  -3   3      176.60      180.51      3.42 o 
   5  -3   3      932.78      939.42     11.15 o 
   6  -3   3      224.45      238.40      5.05 o 
   7  -3   3     1115.52     1096.85     16.83 o 
   8  -3   3        1.94       -1.01      2.49 o 
   9  -3   3      798.78      800.14     18.06 o 
  10  -3   3        9.31        5.93      3.17 o 
  11  -3   3       96.16       94.75      9.08 o 
 -14  -2   3        1.40        0.22      3.85 o 
 -13  -2   3      410.10      410.39     17.33 o 
 -12  -2   3        0.00       -3.47      3.47 o 
 -11  -2   3      285.79      309.03      9.63 o 
 -10  -2   3        2.41        1.40      1.56 o 
  -9  -2   3     1275.84     1266.59     15.45 o 
  -8  -2   3       27.90       37.96      2.77 o 
  -7  -2   3     1653.28     1605.11     17.93 o 
  -6  -2   3       32.52       56.28      2.54 o 
  -5  -2   3     7698.40     7991.61     76.10 o 
  -4  -2   3       74.18       90.81      2.02 o 
  -3  -2   3     9751.21     9902.52     75.75 o 
  -2  -2   3       17.84       19.27      1.05 o 
  -1  -2   3    22744.62    22725.58    186.13 o 
   0  -2   3        0.50       -0.59      0.59 o 
   1  -2   3     5707.07     5726.55     44.13 o 
   2  -2   3      491.69      490.63      5.18 o 
   3  -2   3     5982.05     6060.61     53.53 o 
   4  -2   3      288.40      307.01      4.57 o 
   5  -2   3     1716.90     1674.34     19.42 o 
   6  -2   3       10.57       11.40      1.75 o 
   7  -2   3      330.83      322.26      7.43 o 
   8  -2   3       14.05       12.39      2.02 o 
   9  -2   3      874.59      872.20     18.62 o 
  10  -2   3       32.59       23.84      3.84 o 
  11  -2   3      133.49      137.45      7.79 o 
  12  -2   3        4.81       -1.85      3.17 o 
 -14  -1   3        3.65        0.22      3.70 o 
 -13  -1   3      374.94      385.11     15.51 o 
 -12  -1   3        4.17        3.85      3.51 o 
 -11  -1   3      983.79      949.37     24.23 o 
 -10  -1   3       80.29       83.39      4.13 o 
  -9  -1   3      938.56      955.23     16.20 o 
  -8  -1   3        6.31        6.38      1.34 o 
  -7  -1   3      932.29      854.42     10.93 o 
  -6  -1   3     2460.74     2920.37     29.79 o 
  -5  -1   3    13552.89    14455.40    136.79 o 
  -4  -1   3      248.33      299.70      4.03 o 
  -3  -1   3    12216.29    12263.01    108.45 o 
  -2  -1   3     1375.11     1396.84     12.44 o 
  -1  -1   3     3719.02     3762.55     29.16 o 
   0  -1   3       56.06       50.53      1.56 o 
   1  -1   3    18284.62    18386.43    168.99 o 
   2  -1   3      183.75      190.44      2.89 o 
   3  -1   3    13834.25    14200.14    140.84 o 
   4  -1   3      779.68      878.78     11.41 o 
   5  -1   3     5961.13     5979.82     69.86 o 
   6  -1   3        6.39        3.69      1.31 o 
   7  -1   3      694.88      692.46     11.66 o 
   8  -1   3      861.77      880.29     14.32 o 
   9  -1   3      985.27      982.83     19.39 o 
  10  -1   3      103.28      109.50      6.64 o 
  11  -1   3      349.95      364.33     14.18 o 
  12  -1   3        4.61       -1.02      2.59 o 
  13  -1   3       91.56       96.71      9.43 o 
 -13   0   3      372.17      341.39     14.97 o 
 -12   0   3        0.20       -1.60      3.13 o 
 -11   0   3      954.82      978.57     29.89 o 
 -10   0   3        2.00        1.35      2.49 o 
  -9   0   3     1003.24     1052.10     14.78 o 
  -8   0   3        0.27       -0.36      1.15 o 
  -7   0   3      735.38      713.48      8.87 o 
  -6   0   3      312.22      332.74      5.12 o 
  -5   0   3       81.02       21.25      1.64 o 
  -4   0   3     1351.39     1498.02     14.81 o 
  -3   0   3      702.38      602.72      6.41 o 
  -2   0   3       56.11       84.57      2.34 o 
  -1   0   3    11123.96    11255.53     87.43 o 
   0   0   3      123.00      169.56      4.52 o 
   1   0   3     5881.53     5818.60     44.79 o 
   2   0   3      197.91      241.11      3.16 o 
   3   0   3     5579.95     5574.43     48.33 o 
   4   0   3       98.64       94.68      3.69 o 
   5   0   3     7592.75     7759.65     80.54 o 
   6   0   3        4.87        3.94      1.22 o 
   7   0   3     2981.40     2969.18     65.08 o 
   8   0   3      169.32      154.98      6.33 o 
   9   0   3      377.96      388.86      8.53 o 
  10   0   3       60.76       60.04      5.09 o 
  11   0   3      395.88      388.23     13.09 o 
  12   0   3        1.89       -1.35      3.04 o 
  13   0   3      236.59      243.20     15.40 o 
 -13   1   3      200.04      205.27     11.94 o 
 -12   1   3       23.34       24.84      6.16 o 
 -11   1   3      268.26      292.55     10.52 o 
 -10   1   3       10.06        7.62      2.94 o 
  -9   1   3     2516.34     2406.70     33.11 o 
  -8   1   3        0.51       -0.37      1.16 o 
  -7   1   3     2106.82     2069.78     22.88 o 
  -6   1   3        7.00       13.22      1.19 o 
  -5   1   3      865.06      813.99      9.18 o 
  -4   1   3        1.81       -0.63      0.63 o 
  -3   1   3     1215.90     1155.74     11.61 o 
  -2   1   3     1209.76     1256.48     10.73 o 
  -1   1   3     5459.46     5278.46     40.94 o 
   0   1   3       86.24       74.43      1.43 o 
   1   1   3     9753.63     9668.70     91.07 o 
   2   1   3      578.39      591.18      6.49 o 
   3   1   3    15394.03    15690.29    160.79 o 
   4   1   3       12.29       15.09      1.61 o 
   5   1   3     4746.50     4599.87     61.79 o 
   6   1   3      118.13      127.68      3.49 o 
   7   1   3     2793.54     2679.35     33.39 o 
   8   1   3      395.93      387.26      7.73 o 
   9   1   3      517.15      499.72     11.12 o 
  10   1   3       43.91       32.73      5.72 o 
  11   1   3      449.39      455.79     18.72 o 
  12   1   3       13.13        8.47      3.51 o 
  13   1   3      129.78      125.09     13.48 o 
  14   1   3        0.05        1.32      3.70 o 
 -13   2   3      240.06      268.77     20.79 o 
 -12   2   3        0.09        1.48      3.51 o 
 -11   2   3      626.26      644.05     16.27 o 
 -10   2   3       30.54       29.18      4.70 o 
  -9   2   3      885.75      851.24     24.62 o 
  -8   2   3      207.53      198.16      7.63 o 
  -7   2   3     1938.35     2001.45     29.72 o 
  -6   2   3      142.99      156.82      3.63 o 
  -5   2   3     5221.02     5338.57     47.79 o 
  -4   2   3       17.19       14.91      2.11 o 
  -3   2   3     4860.34     4779.08     42.48 o 
  -2   2   3      401.13      380.15      4.39 o 
  -1   2   3     2104.45     2031.16     20.09 o 
   0   2   3       59.15       48.04      2.43 o 
   1   2   3     5713.21     5636.74     56.99 o 
   2   2   3       19.23       30.12      1.84 o 
   3   2   3     4523.13     4636.46     52.63 o 
   4   2   3      186.42      199.35      3.03 o 
   5   2   3     5964.08     5947.80     55.93 o 
   6   2   3      422.02      417.35      6.93 o 
   7   2   3     1497.47     1368.95     18.36 o 
   8   2   3      279.78      265.66      5.94 o 
   9   2   3     3366.15     3348.44     41.87 o 
  10   2   3       19.04       22.32      2.39 o 
  11   2   3      504.58      511.67     12.52 o 
  12   2   3      149.42      138.17     12.32 o 
  13   2   3       78.24       86.12      7.77 o 
  14   2   3        7.23        2.78      2.89 o 
 -12   3   3        3.30        1.42      3.48 o 
 -11   3   3      455.56      483.69     16.90 o 
 -10   3   3        4.40        2.17      2.59 o 
  -9   3   3      386.39      416.09     12.08 o 
  -8   3   3       20.56       13.10      3.99 o 
  -7   3   3     1443.90     1386.39     24.14 o 
  -6   3   3        7.36        3.32      1.75 o 
  -5   3   3     1231.92     1197.27     17.69 o 
  -4   3   3        3.00        0.00      0.96 o 
  -3   3   3     2765.84     2612.93     28.72 o 
  -2   3   3        7.25        9.24      0.98 o 
  -1   3   3     3595.47     3621.62     42.33 o 
   0   3   3       18.76       14.47      2.06 o 
   1   3   3     2100.02     2071.12     22.30 o 
   2   3   3     1904.84     2107.09     29.17 o 
   3   3   3      298.06      266.08      4.32 o 
   4   3   3      378.47      426.22      5.73 o 
   5   3   3    12577.87    13545.15    155.84 o 
   6   3   3       68.94       85.07      2.75 o 
   7   3   3     3518.44     3485.65     34.37 o 
   8   3   3       57.18       51.11      2.74 o 
   9   3   3     1413.82     1429.21     18.13 o 
  10   3   3      447.39      477.43      8.57 o 
  11   3   3      678.24      611.89     14.49 o 
  12   3   3        8.67       11.51      3.28 o 
  13   3   3      707.47      745.15     23.34 o 
  14   3   3       10.50        7.28      3.26 o 
 -11   4   3      195.05      220.58     10.26 o 
 -10   4   3       14.17       10.72      3.50 o 
  -9   4   3      630.88      616.55     15.60 o 
  -8   4   3        9.02        5.12      2.59 o 
  -7   4   3     1368.88     1318.52     23.81 o 
  -6   4   3        4.57       -1.63      1.75 o 
  -5   4   3     2337.55     2222.65     29.70 o 
  -4   4   3      111.50       91.71      4.08 o 
  -3   4   3     3233.44     3177.42     31.30 o 
  -2   4   3       21.17       13.94      1.32 o 
  -1   4   3    12133.90    12146.65    161.36 o 
   0   4   3        3.48       -0.63      0.63 o 
   1   4   3     5809.89     5869.62     70.37 o 
   2   4   3       20.83       15.67     10.01 o 
   3   4   3     2817.35     2779.60     32.19 o 
   4   4   3     1243.22     1370.72     19.17 o 
   5   4   3     2208.22     2113.43     23.06 o 
   6   4   3     1352.38     1617.86     18.44 o 
   7   4   3     2255.15     2188.35     27.32 o 
   8   4   3      154.85      146.05      4.03 o 
   9   4   3      598.93      593.64     10.10 o 
  10   4   3       41.63       38.22      3.70 o 
  11   4   3      790.29      809.66     18.40 o 
  12   4   3       24.08       15.45      3.39 o 
  13   4   3      787.82      808.60     22.48 o 
  14   4   3        6.78        5.08      3.84 o 
  15   4   3      237.07      250.61     12.93 o 
 -11   5   3      168.33      169.87      9.50 o 
 -10   5   3       73.62       61.42      6.40 o 
  -9   5   3      322.26      318.79     11.30 o 
  -8   5   3        9.57        6.51      2.67 o 
  -7   5   3      439.95      443.91     12.05 o 
  -6   5   3       10.53        3.29      3.04 o 
  -5   5   3     2080.42     1977.03     27.58 o 
  -4   5   3       31.06       27.12      2.94 o 
  -3   5   3     3331.83     3210.53     40.36 o 
  -2   5   3        2.96        5.16      1.13 o 
  -1   5   3     3905.03     3772.31     47.91 o 
   0   5   3        0.05       -0.77      0.85 o 
   1   5   3    11488.01    11776.54    120.86 o 
   2   5   3      103.04      143.61      2.84 o 
   3   5   3     4422.19     4271.76     50.03 o 
   4   5   3       23.89       25.43      1.76 o 
   5   5   3       12.74        3.01      1.07 o 
   6   5   3      782.54      840.14     10.79 o 
   7   5   3      690.27      604.20      9.42 o 
   8   5   3        2.93        6.13      1.08 o 
   9   5   3     1022.07     1035.84     17.56 o 
  10   5   3       63.71       75.12      4.50 o 
  11   5   3      965.53      992.48     24.64 o 
  12   5   3        0.91       -2.62      4.24 o 
  13   5   3      671.95      719.93     20.61 o 
  14   5   3        9.32        4.95      3.70 o 
  15   5   3      212.25      236.45     12.38 o 
 -10   6   3       32.16       19.98      4.40 o 
  -9   6   3       82.61       84.46      7.25 o 
  -8   6   3      104.71      103.50      7.18 o 
  -7   6   3      204.20      201.44      8.45 o 
  -6   6   3       39.06       28.29      6.49 o 
  -5   6   3      843.53      791.00     16.60 o 
  -4   6   3       17.68        9.11      2.02 o 
  -3   6   3     1434.13     1351.60     20.04 o 
  -2   6   3       68.53       76.99      3.65 o 
  -1   6   3     1331.89     1321.73     18.09 o 
   0   6   3       34.32       38.77      2.58 o 
   1   6   3     2981.49     3000.04     34.76 o 
   2   6   3        4.35        4.71      2.11 o 
   3   6   3     2722.74     2649.43     26.01 o 
   4   6   3      114.76      133.02      3.11 o 
   5   6   3     5287.00     5595.47     58.21 o 
   6   6   3        1.40        2.28      0.90 o 
   7   6   3     1009.88     1006.30     14.25 o 
   8   6   3       91.60      101.94      3.38 o 
   9   6   3     1250.06     1262.20     17.66 o 
  10   6   3       66.08       64.33      4.50 o 
  11   6   3      775.73      804.84     20.06 o 
  12   6   3        9.36        5.39      4.62 o 
  13   6   3      403.01      435.83     15.13 o 
  14   6   3       56.73       67.20      7.39 o 
  15   6   3      331.00      370.22     15.46 o 
  -9   7   3      417.13      424.74     14.31 o 
  -8   7   3        1.43        3.04      3.13 o 
  -7   7   3      717.13      734.83     17.68 o 
  -6   7   3        7.84        3.69      2.72 o 
  -5   7   3      217.97      220.43      8.24 o 
  -4   7   3        4.12        2.55      2.20 o 
  -3   7   3      491.89      474.77     13.23 o 
  -2   7   3      123.45      136.32      4.70 o 
  -1   7   3     3175.56     3192.44     42.30 o 
   0   7   3       19.77       15.94      2.22 o 
   1   7   3     2276.60     2313.13     29.36 o 
   2   7   3        5.99        1.05      1.05 o 
   3   7   3     3889.48     3970.22     51.01 o 
   4   7   3       18.46       10.24      1.26 o 
   5   7   3     1512.34     1451.17     17.28 o 
   6   7   3      343.77      380.18      7.50 o 
   7   7   3     2072.38     2116.57     39.85 o 
   8   7   3        2.35        2.46      1.08 o 
   9   7   3      732.98      758.91     14.74 o 
  10   7   3      121.11      104.70      5.24 o 
  11   7   3      210.41      247.78     12.71 o 
  12   7   3       10.52        7.77      3.13 o 
  13   7   3      300.64      295.72     12.17 o 
  14   7   3        4.45        0.22      4.24 o 
  15   7   3      233.14      261.41     23.10 o 
  -8   8   3        4.11        1.26      3.59 o 
  -7   8   3      600.42      596.02     16.34 o 
  -6   8   3       10.22        8.54      4.52 o 
  -5   8   3      499.62      472.49     16.07 o 
  -4   8   3       26.48       18.51      3.26 o 
  -3   8   3      366.68      345.57      8.83 o 
  -2   8   3        0.00       -0.51      1.41 o 
  -1   8   3     1009.34     1028.09     14.71 o 
   0   8   3        0.72       -1.61      1.61 o 
   1   8   3     3108.92     3079.03     39.58 o 
   2   8   3      171.59      186.51      6.07 o 
   3   8   3     2172.43     2162.39     33.18 o 
   4   8   3        9.45       13.34      1.24 o 
   5   8   3     1492.39     1440.16     17.53 o 
   6   8   3        7.55        9.89      1.60 o 
   7   8   3     1399.05     1441.19     31.23 o 
   8   8   3        5.73        9.14      1.52 o 
   9   8   3     1185.91     1261.27     39.71 o 
  10   8   3        7.84        5.75      2.20 o 
  11   8   3      685.14      718.41     18.64 o 
  12   8   3        1.72       -1.26      2.67 o 
  13   8   3      246.81      253.53     18.48 o 
  14   8   3        2.06        0.41      3.27 o 
  15   8   3      158.90      177.12     16.94 o 
  -7   9   3      211.32      205.04      9.10 o 
  -6   9   3        1.64       -1.13      2.43 o 
  -5   9   3      464.98      468.46     11.92 o 
  -4   9   3       13.10        5.70      2.54 o 
  -3   9   3     1025.91     1005.79     17.63 o 
  -2   9   3      136.66      143.36      7.45 o 
  -1   9   3      425.61      427.12     10.13 o 
   0   9   3        3.07        3.38      2.03 o 
   1   9   3      969.54      994.30     16.65 o 
   2   9   3       27.51       18.91      3.79 o 
   3   9   3     1186.24     1161.70     17.90 o 
   4   9   3       19.23       15.09      1.66 o 
   5   9   3     2477.99     2457.92     28.35 o 
   6   9   3        4.10        5.18      1.87 o 
   7   9   3     1381.82     1387.39     19.91 o 
   8   9   3       45.59       45.55      3.43 o 
   9   9   3     2760.99     2656.81     67.17 o 
  10   9   3        0.12       -2.56      2.56 o 
  11   9   3     1223.99     1184.60     27.72 o 
  12   9   3        1.99        1.22      3.13 o 
  13   9   3      327.17      373.30     13.69 o 
  14   9   3        5.08        3.08      6.16 o 
  15   9   3      109.59       99.34     14.63 o 
  -6  10   3        2.32       -1.55      3.04 o 
  -5  10   3      220.76      236.29     16.49 o 
  -4  10   3        0.96       -2.94      2.94 o 
  -3  10   3      561.29      558.70     15.38 o 
  -2  10   3      206.55      205.30      9.51 o 
  -1  10   3      405.28      400.82     13.71 o 
   0  10   3        1.86        1.00      2.31 o 
   1  10   3      581.31      588.18     12.12 o 
   2  10   3       49.54       51.35      5.00 o 
   3  10   3      387.82      398.31      9.54 o 
   4  10   3        9.37        5.85      2.26 o 
   5  10   3      873.73      862.65     20.36 o 
   6  10   3        1.88       -0.35      2.09 o 
   7  10   3     1650.10     1626.73     23.17 o 
   8  10   3       24.96       17.30      2.39 o 
   9  10   3      535.75      564.59     13.02 o 
  10  10   3       66.53       62.92      6.41 o 
  11  10   3      399.88      420.33     20.41 o 
  12  10   3        0.36        2.31      6.16 o 
  13  10   3      348.86      369.65     22.33 o 
  14  10   3        0.33       -2.31      6.16 o 
  15  10   3      191.88      201.00     18.48 o 
  -5  11   3      215.48      221.30     11.28 o 
  -4  11   3        6.05        3.25      3.63 o 
  -3  11   3      148.34      152.50      8.83 o 
  -2  11   3       72.36       69.99     12.69 o 
  -1  11   3      759.98      761.68     25.06 o 
   0  11   3        4.48        4.38      2.94 o 
   1  11   3      322.05      324.48     10.74 o 
   2  11   3        8.09        9.24      3.17 o 
   3  11   3      608.71      614.05     12.89 o 
   4  11   3       68.78       68.71      5.10 o 
   5  11   3      332.23      323.04      8.53 o 
   6  11   3        0.04       -1.91      1.91 o 
   7  11   3      327.04      331.99      8.42 o 
   8  11   3        8.27        2.20      2.49 o 
   9  11   3      388.19      432.03     22.33 o 
  10  11   3        5.76        0.77      6.16 o 
  11  11   3      348.49      328.84     20.02 o 
  12  11   3        0.46        1.54      6.16 o 
  13  11   3      359.65      363.49     23.10 o 
  14  11   3        7.37        5.39      7.70 o 
  -4  12   3        0.00        4.29      3.79 o 
  -3  12   3      154.08      167.48      9.81 o 
  -2  12   3       21.17       15.11      4.08 o 
  -1  12   3      524.27      548.12     25.09 o 
   0  12   3        5.14        6.31      3.50 o 
   1  12   3      837.66      825.31     20.02 o 
   2  12   3      332.66      359.30     15.17 o 
   3  12   3     1437.50     1491.25     33.14 o 
   4  12   3        6.48        4.48      2.54 o 
   5  12   3      412.14      412.54     12.59 o 
   6  12   3       17.83       11.61      3.34 o 
   7  12   3      164.06      178.81      8.24 o 
   8  12   3       11.07        6.21      6.55 o 
   9  12   3      711.06      661.52     29.26 o 
  10  12   3       14.34        3.08      6.93 o 
  11  12   3      675.57      696.95     31.57 o 
  12  12   3       18.90       16.94      7.70 o 
  13  12   3      223.73      187.14     18.48 o 
  14  12   3        5.96       -2.31      6.93 o 
  -2  13   3        0.92        3.81      6.55 o 
  -1  13   3      288.70      287.78     16.00 o 
   0  13   3        0.66       -0.39     17.33 o 
   1  13   3      714.57      728.32     35.04 o 
   2  13   3       14.21        9.24      4.90 o 
   3  13   3      387.91      387.26     16.60 o 
   4  13   3        2.35       -1.93      4.36 o 
   5  13   3      525.36      550.52     19.04 o 
   6  13   3        0.68       -6.16      6.16 o 
   7  13   3      641.85      691.18     19.15 o 
   8  13   3       49.53       28.49      8.47 o 
   9  13   3      191.76      170.96     16.94 o 
  10  13   3       53.14       23.87      9.24 o 
  11  13   3      244.24      237.96     19.25 o 
  12  13   3        1.53        0.00      6.93 o 
  13  13   3      171.98      187.14     19.25 o 
   0  14   3        0.62        2.48      4.81 o 
   1  14   3      340.50      333.15     29.26 o 
   2  14   3        2.57        5.88      5.39 o 
   3  14   3      154.43      180.51     13.07 o 
   4  14   3        0.15       -4.44      4.60 o 
   5  14   3      201.39      207.10     15.02 o 
   6  14   3        2.21        2.31      3.84 o 
   7  14   3      420.35      428.95     25.41 o 
   8  14   3        0.25       -3.85      6.93 o 
   9  14   3      127.22      115.52     15.40 o 
  10  14   3       49.43       44.67     10.78 o 
  11  14   3      222.95      209.47     19.25 o 
  12  14   3       10.33        6.93      8.47 o 
   2  15   3        1.78        6.45      6.16 o 
   3  15   3      228.03      211.84     14.03 o 
   4  15   3        0.37        5.12      6.55 o 
   5  15   3      161.53      176.44     13.07 o 
   6  15   3        0.32        0.77      7.70 o 
   7  15   3      143.19      125.53     16.94 o 
   8  15   3       17.25        5.39      8.47 o 
   9  15   3      612.33      625.33     33.11 o 
  10  15   3       12.61       -0.77      8.47 o 
  11  15   3      116.50      114.75     18.48 o 
 -10 -14   4      251.96      294.83     13.04 o 
  -9 -14   4       47.16       28.78      7.74 o 
  -8 -14   4       75.86       96.19      8.37 o 
  -7 -14   4        0.60        0.86      3.72 o 
  -6 -14   4       89.46      105.01      8.14 o 
  -5 -14   4       11.40        5.52      4.19 o 
  -4 -14   4      179.64      193.67     10.62 o 
  -3 -14   4        0.54        8.73      4.00 o 
 -12 -13   4      148.29      165.29     22.72 o 
 -11 -13   4        0.25       -0.87      3.72 o 
 -10 -13   4      220.92      226.11     11.18 o 
  -9 -13   4        1.43       -3.72      3.72 o 
  -8 -13   4      126.03      150.59     10.44 o 
  -7 -13   4        0.20       -2.40      3.72 o 
  -6 -13   4      215.58      236.76     10.65 o 
  -5 -13   4        0.72       -0.03      2.94 o 
  -4 -13   4      172.54      193.23     12.34 o 
  -3 -13   4        0.06        3.54      4.00 o 
  -2 -13   4       77.13       93.42     10.84 o 
  -1 -13   4        0.13        0.77      3.17 o 
 -13 -12   4        8.64        1.67      3.95 o 
 -12 -12   4       46.77       47.15     10.02 o 
 -11 -12   4        5.34        1.45      5.97 o 
 -10 -12   4      255.97      271.61     11.51 o 
  -9 -12   4        0.69       -0.12      4.69 o 
  -8 -12   4      464.45      483.20     14.99 o 
  -7 -12   4       33.39       22.30      4.89 o 
  -6 -12   4      920.62      936.39     24.34 o 
  -5 -12   4       19.56       10.10      3.26 o 
  -4 -12   4      537.21      535.95     12.49 o 
  -3 -12   4        1.04       -2.35      2.54 o 
  -2 -12   4      243.61      249.72      8.55 o 
  -1 -12   4        0.06       -0.74      2.79 o 
   0 -12   4      101.88      101.37      9.55 o 
   1 -12   4        7.30        4.88      4.84 o 
 -14 -11   4        9.58        1.63      6.01 o 
 -13 -11   4        5.24       -0.98      4.13 o 
 -12 -11   4      270.97      295.21     11.69 o 
 -11 -11   4       17.02        8.71      3.69 o 
 -10 -11   4      348.06      359.20     12.53 o 
  -9 -11   4       55.89       38.89      5.09 o 
  -8 -11   4      408.55      426.78     15.03 o 
  -7 -11   4      102.88       89.45      6.17 o 
  -6 -11   4      520.39      528.18     12.24 o 
  -5 -11   4       33.48       18.18      3.28 o 
  -4 -11   4      745.53      774.64     15.19 o 
  -3 -11   4        0.48       -0.63      2.54 o 
  -2 -11   4      253.55      275.10      8.63 o 
  -1 -11   4       92.73       95.85      5.85 o 
   0 -11   4       36.68       36.07     10.68 o 
   1 -11   4        1.42        1.98      5.34 o 
   2 -11   4      133.28      146.94      9.47 o 
   3 -11   4        0.01        0.98      3.50 o 
 -14 -10   4      154.98      138.88     12.64 o 
 -13 -10   4       45.61       37.26      9.37 o 
 -12 -10   4      184.15      177.90      9.03 o 
 -11 -10   4        0.02       -3.05      3.05 o 
 -10 -10   4      467.27      470.42     12.11 o 
  -9 -10   4      120.75      124.75      6.81 o 
  -8 -10   4      600.04      640.33     12.59 o 
  -7 -10   4      141.03      134.91      5.22 o 
  -6 -10   4      477.65      502.93     10.15 o 
  -5 -10   4        1.15       -1.29      1.29 o 
  -4 -10   4      524.43      537.51     11.63 o 
  -3 -10   4        6.42        4.13      2.42 o 
  -2 -10   4      261.15      266.92      8.07 o 
  -1 -10   4       25.98       22.78      3.16 o 
   0 -10   4      597.94      625.91     13.13 o 
   1 -10   4      126.69      134.15     10.13 o 
   2 -10   4      414.44      429.20     13.55 o 
   3 -10   4        9.38        9.70      3.50 o 
   4 -10   4      226.81      235.61     11.06 o 
 -14  -9   4      399.78      379.66     13.17 o 
 -13  -9   4        0.35       -1.28      5.69 o 
 -12  -9   4      109.94      106.30     14.35 o 
 -11  -9   4        2.24       -0.92      2.79 o 
 -10  -9   4      633.69      625.55     14.40 o 
  -9  -9   4        3.70        2.94      2.54 o 
  -8  -9   4     1201.51     1212.08     30.12 o 
  -7  -9   4        0.58       -1.54      1.54 o 
  -6  -9   4      541.68      559.53      9.58 o 
  -5  -9   4        0.94       -0.09      1.67 o 
  -4  -9   4     1137.87     1146.35     15.38 o 
  -3  -9   4        3.45        1.59      1.88 o 
  -2  -9   4     1020.68     1028.37     27.90 o 
  -1  -9   4        3.56        3.47      2.31 o 
   0  -9   4     1398.51     1406.39     21.99 o 
   1  -9   4        0.58        0.07      2.09 o 
   2  -9   4      310.40      301.91     10.74 o 
   3  -9   4       18.76       19.40      3.69 o 
   4  -9   4      338.66      342.83     15.58 o 
   5  -9   4        3.80        0.03      4.89 o 
   6  -9   4       39.44       40.64     11.03 o 
 -15  -8   4        6.59        5.39      5.45 o 
 -14  -8   4      292.60      286.83     11.10 o 
 -13  -8   4        3.44       -2.84      2.94 o 
 -12  -8   4      568.96      520.87     14.21 o 
 -11  -8   4      138.18      154.05      7.00 o 
 -10  -8   4      770.52      765.45     15.18 o 
  -9  -8   4        3.79        1.03      2.39 o 
  -8  -8   4      116.60      111.27      5.12 o 
  -7  -8   4      407.25      393.71      7.44 o 
  -6  -8   4        9.87        6.82      1.78 o 
  -5  -8   4       77.37       76.07      3.88 o 
  -4  -8   4      817.87      814.14     11.76 o 
  -3  -8   4      105.77      106.87      4.31 o 
  -2  -8   4      666.98      654.51     10.26 o 
  -1  -8   4       93.07       96.77      4.15 o 
   0  -8   4      739.36      740.50     13.63 o 
   1  -8   4        4.63        4.07      2.19 o 
   2  -8   4      439.96      460.11     10.50 o 
   3  -8   4        0.01        0.82      2.49 o 
   4  -8   4      875.89      874.17     19.94 o 
   5  -8   4       23.02       17.90      4.00 o 
   6  -8   4       97.38       98.78      7.70 o 
   7  -8   4        0.55       -1.31      4.59 o 
 -15  -7   4       21.46       15.28      3.95 o 
 -14  -7   4      453.28      452.71     13.90 o 
 -13  -7   4        9.78       11.27      3.39 o 
 -12  -7   4      741.08      695.80     16.72 o 
 -11  -7   4        0.44       -2.09      2.09 o 
 -10  -7   4      474.15      449.19     11.04 o 
  -9  -7   4        0.03       -1.78      1.78 o 
  -8  -7   4      381.76      373.30      8.29 o 
  -7  -7   4        0.39       -0.41      1.36 o 
  -6  -7   4     1077.90     1036.07     13.46 o 
  -5  -7   4        0.79       -0.93      1.26 o 
  -4  -7   4       13.34        5.99      2.09 o 
  -3  -7   4       33.64       39.34      2.88 o 
  -2  -7   4     1003.19     1037.21     19.09 o 
  -1  -7   4        5.32        6.37      1.69 o 
   0  -7   4      944.70      938.77     12.70 o 
   1  -7   4       88.72       87.64      3.82 o 
   2  -7   4     1054.12     1041.69     17.12 o 
   3  -7   4       14.96       12.52      2.39 o 
   4  -7   4      853.01      823.64     18.41 o 
   5  -7   4       35.29       21.55      3.84 o 
   6  -7   4      547.41      538.88     15.51 o 
   7  -7   4       23.51       17.56      4.13 o 
   8  -7   4      118.45      127.53      8.94 o 
 -15  -6   4        2.74        0.77      3.81 o 
 -14  -6   4      538.83      564.53     17.98 o 
 -13  -6   4        0.00       -0.04      3.82 o 
 -12  -6   4      522.85      502.12     13.45 o 
 -11  -6   4        4.20        3.30      2.26 o 
 -10  -6   4     1483.84     1416.39     22.38 o 
  -9  -6   4       48.24       61.57      4.31 o 
  -8  -6   4     3216.13     3143.70     44.37 o 
  -7  -6   4        0.79        0.30      1.05 o 
  -6  -6   4     3184.79     3204.05     33.24 o 
  -5  -6   4      103.93       99.97      4.46 o 
  -4  -6   4     1333.90     1234.36     14.76 o 
  -3  -6   4     1310.93     1362.87     16.00 o 
  -2  -6   4     1235.51     1175.32     14.17 o 
  -1  -6   4      182.40      186.31      5.08 o 
   0  -6   4     1998.25     2066.53     25.13 o 
   1  -6   4       13.39        5.47      1.47 o 
   2  -6   4      774.33      784.58     12.05 o 
   3  -6   4       31.98       26.91      2.42 o 
   4  -6   4      446.32      437.18      9.76 o 
   5  -6   4       41.37       36.77      4.40 o 
   6  -6   4      584.36      595.25     15.83 o 
   7  -6   4       13.46       14.13      4.78 o 
   8  -6   4      126.92      132.45      8.69 o 
   9  -6   4       19.75       10.84      4.08 o 
 -15  -5   4        6.03        9.63      4.36 o 
 -14  -5   4      116.58      106.22      8.97 o 
 -13  -5   4        0.20        0.05      2.49 o 
 -12  -5   4      499.65      490.43     13.30 o 
 -11  -5   4       60.28       56.46      4.78 o 
 -10  -5   4     1062.79      997.96     17.38 o 
  -9  -5   4       26.59       17.28      2.30 o 
  -8  -5   4     1737.55     1698.46     19.36 o 
  -7  -5   4        5.31        3.64      1.16 o 
  -6  -5   4     1860.58     1753.45     19.56 o 
  -5  -5   4       16.39       14.33      3.30 o 
  -4  -5   4     4752.96     4808.94     47.45 o 
  -3  -5   4        4.81        3.56      1.79 o 
  -2  -5   4      113.31       90.12      2.80 o 
  -1  -5   4      480.33      489.95      6.80 o 
   0  -5   4     2128.66     2053.86     27.61 o 
   1  -5   4      122.48      106.32      3.55 o 
   2  -5   4      789.31      779.84     10.48 o 
   3  -5   4       97.49       98.73      3.99 o 
   4  -5   4     1955.50     1953.90     24.01 o 
   5  -5   4       41.77       39.54      2.86 o 
   6  -5   4      641.76      637.43     15.63 o 
   7  -5   4       86.60       86.55      7.33 o 
   8  -5   4      360.11      368.54     12.73 o 
   9  -5   4        0.02       -0.60      2.54 o 
  10  -5   4      274.19      285.82     30.03 o 
 -15  -4   4        0.27       -3.51      3.51 o 
 -14  -4   4      242.72      259.28     10.52 o 
 -13  -4   4        0.54       -2.49      2.49 o 
 -12  -4   4      389.36      390.68     10.06 o 
 -11  -4   4        4.55        1.65      1.78 o 
 -10  -4   4      450.61      441.35      9.71 o 
  -9  -4   4       64.93       65.38      3.31 o 
  -8  -4   4      761.44      761.05     10.50 o 
  -7  -4   4      109.16      125.76      3.63 o 
  -6  -4   4      800.55      690.17      9.95 o 
  -5  -4   4      224.98      227.18      5.44 o 
  -4  -4   4     3518.33     3263.01     32.84 o 
  -3  -4   4      258.63      276.25      4.44 o 
  -2  -4   4     2073.89     1937.57     18.66 o 
  -1  -4   4      900.36     1003.80     10.77 o 
   0  -4   4     2959.04     3164.10     31.82 o 
   1  -4   4      412.22      463.59      9.48 o 
   2  -4   4     1431.97     1439.47     16.16 o 
   3  -4   4      369.12      415.63      7.31 o 
   4  -4   4      390.88      379.18      6.20 o 
   5  -4   4       70.76       67.44      3.21 o 
   6  -4   4      326.80      321.71      7.26 o 
   7  -4   4      448.45      465.84     11.32 o 
   8  -4   4      570.18      571.93     13.17 o 
   9  -4   4        3.41        0.68      2.58 o 
  10  -4   4      300.54      290.03     10.15 o 
 -14  -3   4      324.64      343.81     12.30 o 
 -13  -3   4       27.87       23.89      4.00 o 
 -12  -3   4      398.31      409.39     11.75 o 
 -11  -3   4        0.14       -2.70      2.72 o 
 -10  -3   4     1040.57     1017.25     17.30 o 
  -9  -3   4       77.12       75.73      3.43 o 
  -8  -3   4     1417.58     1372.72     15.10 o 
  -7  -3   4      381.03      426.63      6.31 o 
  -6  -3   4     4889.72     4826.23     43.79 o 
  -5  -3   4       15.09       11.90      1.52 o 
  -4  -3   4     3264.34     3209.23     29.48 o 
  -3  -3   4      333.58      406.19      4.86 o 
  -2  -3   4     5429.95     5444.87     47.93 o 
  -1  -3   4      121.26      132.19      2.64 o 
   0  -3   4     4851.86     4604.38     40.98 o 
   1  -3   4     1224.38     1388.78     13.01 o 
   2  -3   4      302.02      241.79      4.10 o 
   3  -3   4     1165.63     1196.54     12.56 o 
   4  -3   4       56.45       37.93      1.76 o 
   5  -3   4       57.12       60.82      3.40 o 
   6  -3   4       56.99       49.86      3.51 o 
   7  -3   4        0.39        1.14      1.63 o 
   8  -3   4      842.41      829.08     15.95 o 
   9  -3   4       34.55       28.59      4.67 o 
  10  -3   4      275.51      273.30      9.40 o 
  11  -3   4        1.24       -0.12      2.58 o 
 -14  -2   4      298.40      296.23     14.16 o 
 -13  -2   4        3.57        2.61      6.16 o 
 -12  -2   4      578.11      547.82     17.95 o 
 -11  -2   4        3.25       -0.30      2.04 o 
 -10  -2   4      419.73      430.17      8.57 o 
  -9  -2   4      197.31      187.56      5.34 o 
  -8  -2   4      848.55      829.64     11.26 o 
  -7  -2   4        8.03        3.28      1.15 o 
  -6  -2   4     3864.49     4038.52     40.40 o 
  -5  -2   4       19.76       23.47      2.35 o 
  -4  -2   4    12682.04    13470.36    108.97 o 
  -3  -2   4      570.79      608.71      6.93 o 
  -2  -2   4     9424.57     9725.26     78.99 o 
  -1  -2   4      561.94      605.40      6.56 o 
   0  -2   4     4478.54     4457.68     39.49 o 
   1  -2   4      206.73      187.94      2.90 o 
   2  -2   4     1641.81     1568.56     15.79 o 
   3  -2   4       14.57       16.25      1.72 o 
   4  -2   4     4463.57     4449.61     47.85 o 
   5  -2   4       61.13       59.59      3.14 o 
   6  -2   4      897.28      872.86     13.98 o 
   7  -2   4      411.71      396.02      8.54 o 
   8  -2   4     1141.55     1121.08     17.60 o 
   9  -2   4       73.57       67.58      6.07 o 
  10  -2   4      392.13      394.14     12.26 o 
  11  -2   4        8.58        6.08      3.17 o 
  12  -2   4      112.10      118.22      8.24 o 
 -14  -1   4      258.90      266.46     13.81 o 
 -13  -1   4        5.44        2.31      5.01 o 
 -12  -1   4      629.59      643.32     19.87 o 
 -11  -1   4        2.52       -1.93      2.72 o 
 -10  -1   4     1344.68     1376.03     18.74 o 
  -9  -1   4      154.15      141.08      5.33 o 
  -8  -1   4      568.92      545.72      8.45 o 
  -7  -1   4      120.73      149.13      4.40 o 
  -6  -1   4      681.40      624.34      9.61 o 
  -5  -1   4      175.93      190.35      4.02 o 
  -4  -1   4     4604.24     4442.33     37.24 o 
  -3  -1   4      404.55      457.06      5.02 o 
  -2  -1   4     2553.57     2343.93     19.63 o 
  -1  -1   4      896.27     1018.13     11.82 o 
   0  -1   4     4446.62     4694.56     36.33 o 
   1  -1   4     1231.12     1343.27     11.43 o 
   2  -1   4     9767.38     9888.58     75.87 o 
   3  -1   4      185.45      186.21      4.28 o 
   4  -1   4     5257.62     5176.68     46.30 o 
   5  -1   4       85.62      103.29      3.61 o 
   6  -1   4     2988.28     2995.32     37.53 o 
   7  -1   4       62.46       60.21      3.71 o 
   8  -1   4      145.09      138.00      5.29 o 
   9  -1   4        0.32       -0.27      2.35 o 
  10  -1   4      669.63      665.56     17.93 o 
  11  -1   4        4.73        3.93      2.94 o 
  12  -1   4      125.17      131.87      8.24 o 
 -13   0   4        0.70        0.30      3.51 o 
 -12   0   4      558.93      586.46     19.33 o 
 -11   0   4        1.03       -2.35      2.35 o 
 -10   0   4     1362.37     1325.21     27.81 o 
  -9   0   4        8.79        2.60      1.55 o 
  -8   0   4     1507.31     1569.78     19.59 o 
  -7   0   4       20.24       25.93      2.81 o 
  -6   0   4     2408.81     2264.38     22.17 o 
  -5   0   4       66.76       74.04      2.54 o 
  -4   0   4     1090.51     1008.38     11.75 o 
  -3   0   4       21.46       15.53      1.03 o 
  -2   0   4     1275.70     1169.73     10.22 o 
  -1   0   4       68.78       59.04      1.42 o 
   0   0   4     1193.71     1110.33     11.01 o 
   1   0   4     1637.27     1804.39     13.74 o 
   2   0   4     5922.39     5948.11     51.38 o 
   3   0   4      448.84      491.37      5.73 o 
   4   0   4     2568.53     2306.90     25.32 o 
   5   0   4      324.56      353.43      6.19 o 
   6   0   4     2204.95     2183.59     28.01 o 
   7   0   4       13.07       11.56      1.80 o 
   8   0   4     1245.86     1265.45     18.82 o 
   9   0   4       15.80        9.25      2.00 o 
  10   0   4      745.72      756.54     16.44 o 
  11   0   4        0.02       -2.78      2.78 o 
  12   0   4      227.57      221.85      9.58 o 
  13   0   4        1.48       -1.48      3.13 o 
 -13   1   4        4.83        3.85      4.06 o 
 -12   1   4      330.13      346.97     14.67 o 
 -11   1   4        1.06       -0.53      2.43 o 
 -10   1   4      684.09      682.64     15.85 o 
  -9   1   4      259.49      227.61      7.39 o 
  -8   1   4     2227.68     2273.33     27.14 o 
  -7   1   4       40.49       45.58      2.69 o 
  -6   1   4     2547.05     2590.29     31.15 o 
  -5   1   4       12.36        5.80      1.05 o 
  -4   1   4     6172.16     6527.65     57.91 o 
  -3   1   4      693.73      787.67      8.14 o 
  -2   1   4     3946.95     4003.17     34.52 o 
  -1   1   4      310.09      312.29      3.57 o 
   0   1   4     5624.97     5502.54     42.34 o 
   1   1   4      662.50      688.80      6.95 o 
   2   1   4     1870.83     1697.37     15.57 o 
   3   1   4      327.75      325.19      4.50 o 
   4   1   4    10008.59    10594.76    119.79 o 
   5   1   4      149.12      164.35      4.89 o 
   6   1   4     1215.24     1068.08     13.21 o 
   7   1   4       25.45       21.89      2.65 o 
   8   1   4     2433.11     2384.28     30.78 o 
   9   1   4       69.84       64.15      5.96 o 
  10   1   4      696.70      672.42     15.22 o 
  11   1   4       18.76       15.56      3.05 o 
  12   1   4      235.27      235.09     11.40 o 
  13   1   4       13.64       11.45      4.06 o 
 -12   2   4      320.59      340.23     14.91 o 
 -11   2   4        4.21       -0.04      2.79 o 
 -10   2   4      588.42      587.70     14.80 o 
  -9   2   4       30.77       18.01      2.78 o 
  -8   2   4     1366.52     1317.24     20.59 o 
  -7   2   4       55.57       65.54      2.66 o 
  -6   2   4     1994.51     1967.62     23.67 o 
  -5   2   4        1.46        0.08      0.85 o 
  -4   2   4     4799.60     4874.41     49.25 o 
  -3   2   4        9.90       32.21      1.61 o 
  -2   2   4     3243.50     3148.27     26.49 o 
  -1   2   4       46.69       56.20      1.78 o 
   0   2   4        6.22        2.58      0.86 o 
   1   2   4       13.46       15.19      1.28 o 
   2   2   4     1505.08     1414.17     15.33 o 
   3   2   4       94.90       88.18      2.08 o 
   4   2   4    10845.55    11303.83    145.95 o 
   5   2   4       66.00       71.34      2.21 o 
   6   2   4     2891.38     2822.26     30.71 o 
   7   2   4        8.23        8.00      1.02 o 
   8   2   4     1170.93     1113.40     15.99 o 
   9   2   4       12.42        9.76      2.48 o 
  10   2   4     1073.33     1063.19     20.01 o 
  11   2   4       95.93      106.01      6.19 o 
  12   2   4      249.83      241.83     11.28 o 
  13   2   4       11.89        9.17      3.24 o 
  14   2   4      151.42      156.10      8.94 o 
 -12   3   4      442.61      470.11     30.42 o 
 -11   3   4        0.73       -0.21      2.79 o 
 -10   3   4      517.31      521.95     16.56 o 
  -9   3   4      120.63      120.00      6.90 o 
  -8   3   4      576.78      583.46     14.05 o 
  -7   3   4      203.27      192.10      7.65 o 
  -6   3   4     1844.00     1802.83     21.71 o 
  -5   3   4       38.42       38.85      2.81 o 
  -4   3   4     1906.18     1854.41     21.68 o 
  -3   3   4       99.20       99.23      3.07 o 
  -2   3   4     3996.17     3897.00     41.61 o 
  -1   3   4       19.99       13.15      1.12 o 
   0   3   4     4553.93     4598.50     47.07 o 
   1   3   4        0.04       -0.48      0.48 o 
   2   3   4     3764.36     3846.05     39.21 o 
   3   3   4       76.95      101.05      2.07 o 
   4   3   4      493.08      395.54      7.04 o 
   5   3   4        6.71       12.06      1.89 o 
   6   3   4     5108.96     5530.04     64.57 o 
   7   3   4      762.11      843.60     11.24 o 
   8   3   4     1478.43     1478.92     16.47 o 
   9   3   4       11.61        6.11      1.43 o 
  10   3   4     1665.23     1651.48     20.81 o 
  11   3   4       10.53        5.05      2.89 o 
  12   3   4      848.63      845.53     18.47 o 
  13   3   4        0.92        0.21      2.79 o 
  14   3   4      391.22      429.39     14.42 o 
 -11   4   4       24.07       19.84      3.83 o 
 -10   4   4      393.94      406.33     12.95 o 
  -9   4   4       30.31       29.64      4.13 o 
  -8   4   4      645.11      652.46     15.45 o 
  -7   4   4       14.98        9.64      2.59 o 
  -6   4   4     2188.42     2138.16     29.70 o 
  -5   4   4       19.45       18.93      3.69 o 
  -4   4   4     3855.20     3977.45     43.23 o 
  -3   4   4      180.48      174.73      4.94 o 
  -2   4   4     7771.17     7938.65     82.70 o 
  -1   4   4      457.27      535.11      7.42 o 
   0   4   4    12770.65    13597.70    201.83 o 
   1   4   4        6.80        1.54      0.67 o 
   2   4   4     2886.52     2900.03     49.52 o 
   3   4   4      220.41      259.24     13.86 o 
   4   4   4     6056.42     6311.11    160.26 o 
   5   4   4      425.90      506.05      6.96 o 
   6   4   4     1474.96     1432.78     16.59 o 
   7   4   4       26.98       18.69      2.22 o 
   8   4   4     1129.79     1083.39     15.44 o 
   9   4   4      101.00       99.92      3.82 o 
  10   4   4      507.47      491.22      9.44 o 
  11   4   4       21.54       16.44      6.55 o 
  12   4   4      567.98      569.71     33.88 o 
  13   4   4        7.15        4.56      3.51 o 
  14   4   4      292.91      296.06     13.48 o 
 -11   5   4        0.87        1.46      3.26 o 
 -10   5   4      215.71      233.33     10.40 o 
  -9   5   4       80.70       73.32      6.33 o 
  -8   5   4       51.07       48.63      6.51 o 
  -7   5   4        0.08       -1.86      1.86 o 
  -6   5   4      428.24      382.77     10.50 o 
  -5   5   4        0.05       -1.59      1.59 o 
  -4   5   4     4191.51     4227.53     57.36 o 
  -3   5   4      213.75      231.04      5.22 o 
  -2   5   4     4498.12     4499.59     43.88 o 
  -1   5   4       77.07       88.78      4.17 o 
   0   5   4      697.15      699.09     11.64 o 
   1   5   4      652.21      689.24      8.53 o 
   2   5   4     4865.91     4809.19     80.00 o 
   3   5   4      245.79      278.18      8.71 o 
   4   5   4     5796.96     5794.22    134.05 o 
   5   5   4        7.93       11.54      1.54 o 
   6   5   4     2087.44     1988.37     22.29 o 
   7   5   4       43.17       60.68      2.75 o 
   8   5   4      452.01      413.90      9.67 o 
   9   5   4       26.03       23.14      2.39 o 
  10   5   4      646.14      657.97     17.90 o 
  11   5   4       17.22       15.86      3.51 o 
  12   5   4      458.06      458.57     27.34 o 
  13   5   4        1.30       -1.75      2.96 o 
  14   5   4      527.44      575.97     18.97 o 
  15   5   4        1.16       -0.95      3.51 o 
 -10   6   4      122.04      129.51      8.60 o 
  -9   6   4       21.29       10.32      3.59 o 
  -8   6   4       82.28       85.00      6.66 o 
  -7   6   4       26.76       26.12      6.52 o 
  -6   6   4      437.44      408.31     11.54 o 
  -5   6   4        1.78        0.28      1.86 o 
  -4   6   4      243.18      219.52      6.62 o 
  -3   6   4      120.18      126.10      3.13 o 
  -2   6   4     1090.96     1040.73     12.34 o 
  -1   6   4       11.12       19.81      3.16 o 
   0   6   4     1521.82     1368.84     16.35 o 
   1   6   4        0.61       -1.33      1.33 o 
   2   6   4     6141.45     6447.33     73.86 o 
   3   6   4       42.44       53.34      5.15 o 
   4   6   4     3071.76     3071.93     38.35 o 
   5   6   4        6.91        5.25      0.98 o 
   6   6   4     3420.03     3594.82     50.98 o 
   7   6   4       10.08       11.25      1.42 o 
   8   6   4      786.59      778.41     11.82 o 
   9   6   4        0.97        0.39      1.22 o 
  10   6   4     1092.82     1106.01     36.15 o 
  11   6   4       22.81       24.66      5.78 o 
  12   6   4      478.00      482.21     15.13 o 
  13   6   4        0.04       -2.67      2.67 o 
  14   6   4      653.00      712.18     36.58 o 
  15   6   4        7.26        1.54      5.39 o 
  -9   7   4        5.69        5.97      3.66 o 
  -8   7   4      828.73      828.66     19.62 o 
  -7   7   4        5.96       -1.04      2.86 o 
  -6   7   4      919.02      903.17     19.47 o 
  -5   7   4        6.24        3.81      2.71 o 
  -4   7   4      771.28      733.19     15.70 o 
  -3   7   4       11.06        9.82      1.25 o 
  -2   7   4     2016.43     1977.27     24.38 o 
  -1   7   4        2.58        1.28      1.46 o 
   0   7   4     2087.23     2157.94     27.99 o 
   1   7   4        0.45        4.79      1.18 o 
   2   7   4     2040.02     2029.16     25.54 o 
   3   7   4       55.87       56.28      2.79 o 
   4   7   4     3420.42     3422.94     40.55 o 
   5   7   4        0.21        0.36      0.96 o 
   6   7   4     2103.59     2162.50     24.28 o 
   7   7   4        2.60        7.38      1.30 o 
   8   7   4     2122.23     2239.04     32.90 o 
   9   7   4      103.92       92.99      6.67 o 
  10   7   4      312.18      339.63      9.03 o 
  11   7   4        0.16       -1.11      3.85 o 
  12   7   4      341.54      363.47     12.58 o 
  13   7   4        6.17        2.76      3.13 o 
  14   7   4      111.93      123.58      8.87 o 
  15   7   4        7.46       -6.16      6.16 o 
  -8   8   4      256.41      261.91     11.37 o 
  -7   8   4        0.08       -2.79      2.79 o 
  -6   8   4      378.96      374.35     12.05 o 
  -5   8   4        0.16       -0.30      2.37 o 
  -4   8   4     1777.62     1682.49     29.50 o 
  -3   8   4        3.27        1.52      2.31 o 
  -2   8   4      474.25      468.86      9.23 o 
  -1   8   4        6.76        6.52      1.59 o 
   0   8   4      784.93      775.24     16.82 o 
   1   8   4       21.47       16.87      3.10 o 
   2   8   4      957.56      913.63     13.10 o 
   3   8   4       60.51       50.93      2.59 o 
   4   8   4     4190.88     4355.78     51.22 o 
   5   8   4       41.74       50.50      2.64 o 
   6   8   4     2294.97     2261.59     33.48 o 
   7   8   4        9.91       11.06      1.41 o 
   8   8   4     1152.08     1216.04     26.12 o 
   9   8   4       59.89       63.16      4.40 o 
  10   8   4     1598.83     1609.84     92.03 o 
  11   8   4        0.04       -1.85      2.56 o 
  12   8   4      570.71      597.48     36.58 o 
  13   8   4       14.23        8.03      5.01 o 
  14   8   4      245.40      264.15     19.25 o 
  15   8   4        2.38        1.54      6.16 o 
  -7   9   4        7.54        3.54      3.33 o 
  -6   9   4      322.74      336.43     12.19 o 
  -5   9   4        2.63       -1.62      2.67 o 
  -4   9   4      419.82      395.08     10.37 o 
  -3   9   4      160.03      169.53      6.83 o 
  -2   9   4      609.85      630.08     12.64 o 
  -1   9   4       69.12       63.26      5.22 o 
   0   9   4      449.43      435.45     10.25 o 
   1   9   4       18.41       10.95      2.45 o 
   2   9   4     1245.15     1241.87     19.10 o 
   3   9   4      297.37      314.14      9.62 o 
   4   9   4     1500.43     1530.93     31.03 o 
   5   9   4       15.17       10.70      1.56 o 
   6   9   4     2221.25     2298.93     35.64 o 
   7   9   4       93.73       95.03      4.22 o 
   8   9   4     1583.58     1600.21     49.35 o 
   9   9   4       43.23       26.95      3.36 o 
  10   9   4     1486.70     1477.53     45.05 o 
  11   9   4        0.72       -2.56      2.56 o 
  12   9   4      690.55      649.20     28.49 o 
  13   9   4        1.41       -4.62      4.62 o 
  14   9   4      449.79      458.21     25.41 o 
  15   9   4        0.27        1.54      6.93 o 
  -6  10   4      293.25      287.20     10.39 o 
  -5  10   4        0.89        2.20      2.71 o 
  -4  10   4      320.73      315.37      9.81 o 
  -3  10   4       57.79       47.83      8.15 o 
  -2  10   4     1849.63     1868.47     32.98 o 
  -1  10   4       15.33       11.84      3.17 o 
   0  10   4      380.76      338.72     10.60 o 
   1  10   4       59.00       64.23      4.73 o 
   2  10   4      203.19      210.38      6.94 o 
   3  10   4      202.65      198.21      6.78 o 
   4  10   4      125.06      119.37      5.25 o 
   5  10   4       18.93       12.13      2.22 o 
   6  10   4      672.63      647.16     12.12 o 
   7  10   4        7.87        4.99      1.91 o 
   8  10   4     1001.09     1048.70     19.88 o 
   9  10   4       20.63       11.00      3.70 o 
  10  10   4      317.80      324.22     19.25 o 
  11  10   4       18.46       16.94      6.93 o 
  12  10   4      582.81      598.37     27.72 o 
  13  10   4        0.15        1.54      6.16 o 
  14  10   4      208.96      182.52     17.71 o 
  15  10   4        0.41       -5.39      6.16 o 
  -5  11   4        1.94        3.56      4.06 o 
  -4  11   4      354.42      346.73     13.06 o 
  -3  11   4        0.10       -1.12      3.13 o 
  -2  11   4      492.31      500.62     14.58 o 
  -1  11   4      219.42      220.09      9.76 o 
   0  11   4      116.60      103.14      7.43 o 
   1  11   4       47.63       46.41      7.58 o 
   2  11   4      601.16      595.73     12.46 o 
   3  11   4        8.46        3.41      2.26 o 
   4  11   4     1418.65     1428.40     31.12 o 
   5  11   4       97.70       96.12      6.57 o 
   6  11   4      538.07      544.62     13.90 o 
   7  11   4        3.83        1.15      2.63 o 
   8  11   4      291.50      310.08     10.28 o 
   9  11   4        2.33       -5.39      5.39 o 
  10  11   4      427.03      432.03     22.33 o 
  11  11   4       28.39       16.17      7.70 o 
  12  11   4      316.27      314.97     20.79 o 
  13  11   4        5.60        6.93      6.93 o 
  14  11   4      317.83      301.11     21.56 o 
  -4  12   4      125.14      135.45     20.41 o 
  -3  12   4        1.23       -1.31      3.42 o 
  -2  12   4      173.52      178.64      9.50 o 
  -1  12   4       31.29       18.32      6.94 o 
   0  12   4      803.56      789.63     18.53 o 
   1  12   4      121.33      108.95     14.63 o 
   2  12   4     1239.48     1210.91     30.76 o 
   3  12   4      215.94      214.77     12.79 o 
   4  12   4     1265.09     1263.19     25.19 o 
   5  12   4        7.58        0.56      2.89 o 
   6  12   4     1206.95     1196.98     39.99 o 
   7  12   4       14.36       13.73      3.13 o 
   8  12   4       90.24       86.25     13.09 o 
   9  12   4        3.12       -1.54      6.16 o 
  10  12   4      529.81      500.57     25.41 o 
  11  12   4        7.30       -0.77      6.16 o 
  12  12   4      257.49      243.35     19.25 o 
  13  12   4        2.52       -6.16      6.16 o 
  14  12   4      296.60      293.41     23.10 o 
  -2  13   4      241.23      242.58     18.10 o 
  -1  13   4       22.62       17.98      9.24 o 
   0  13   4      648.40      638.92     22.31 o 
   1  13   4        0.51       -4.19      4.26 o 
   2  13   4      364.48      362.26     16.06 o 
   3  13   4        9.03        6.93      4.90 o 
   4  13   4      452.38      434.36     17.43 o 
   5  13   4        0.04        0.77      4.26 o 
   6  13   4      390.79      399.58     16.31 o 
   7  13   4       57.65       50.67      8.49 o 
   8  13   4      250.02      269.54     19.25 o 
   9  13   4       73.80       67.77     13.09 o 
  10  13   4       96.85      100.88     15.40 o 
  11  13   4       14.45        7.70      7.70 o 
  12  13   4      370.36      354.25     23.87 o 
  13  13   4       57.20       39.28     10.78 o 
   0  14   4      127.34      145.36     12.38 o 
   1  14   4       25.95       19.90     13.09 o 
   2  14   4      289.30      282.37     17.33 o 
   3  14   4        3.43        0.77      4.90 o 
   4  14   4      299.38      322.58     16.06 o 
   5  14   4        8.78        6.16      4.60 o 
   6  14   4      293.53      296.95     28.88 o 
   7  14   4        0.14        7.70      7.70 o 
   8  14   4      641.72      686.17     33.11 o 
   9  14   4       35.96       15.40      9.24 o 
  10  14   4      118.34      110.90     15.40 o 
  11  14   4        6.83       -0.77      8.47 o 
  12  14   4      280.69      267.23     22.33 o 
   2  15   4      227.68      242.46     15.79 o 
   3  15   4        7.20       12.73      5.70 o 
   4  15   4      266.43      287.48     17.33 o 
   5  15   4        2.23        3.04      5.15 o 
   6  15   4      303.45      326.72     16.06 o 
   7  15   4        0.46       -6.93      7.70 o 
   8  15   4      281.83      305.73     23.87 o 
   9  15   4       20.34       21.56     10.01 o 
  10  15   4      252.88      251.05     21.56 o 
  11  15   4        1.41       -2.31      8.47 o 
  -8 -14   5        6.07        5.08      5.13 o 
  -7 -14   5       99.86      105.16     10.53 o 
  -6 -14   5        2.36        2.40      7.70 o 
  -5 -14   5       19.83       15.39      4.90 o 
 -11 -13   5      125.62      152.37      9.97 o 
 -10 -13   5        0.03       -5.36      5.36 o 
  -9 -13   5      141.32      142.77      9.60 o 
  -8 -13   5        0.06       -1.21      6.79 o 
  -7 -13   5      410.33      419.61     14.19 o 
  -6 -13   5        0.03        2.96      3.84 o 
  -5 -13   5      189.82      195.81      8.36 o 
  -4 -13   5        6.51        1.10      2.99 o 
  -3 -13   5      269.67      291.88     12.34 o 
  -2 -13   5        2.60        5.00      5.35 o 
  -1 -13   5       63.62       63.30     10.86 o 
 -12 -12   5        6.47        3.14      4.08 o 
 -11 -12   5      150.69      151.30      9.76 o 
 -10 -12   5        0.84       -0.90      3.72 o 
  -9 -12   5      228.83      261.14     11.51 o 
  -8 -12   5        7.71       -1.51      3.63 o 
  -7 -12   5      338.13      361.49     12.73 o 
  -6 -12   5        0.85        3.34      2.90 o 
  -5 -12   5      411.53      422.87     11.42 o 
  -4 -12   5        3.34        6.42      3.04 o 
  -3 -12   5      356.61      376.75     10.64 o 
  -2 -12   5        0.73       -0.96      3.06 o 
  -1 -12   5       98.24      114.03      8.88 o 
   0 -12   5        5.04        0.80      3.26 o 
   1 -12   5      112.58      132.67     11.75 o 
 -13 -11   5       70.03       57.47      6.33 o 
 -12 -11   5       10.25        6.93      3.99 o 
 -11 -11   5      209.58      220.98     10.52 o 
 -10 -11   5        1.98       -0.84      3.59 o 
  -9 -11   5      155.07      159.23      8.99 o 
  -8 -11   5      177.01      179.62      9.32 o 
  -7 -11   5      308.69      322.24     11.70 o 
  -6 -11   5        6.70        4.22      2.89 o 
  -5 -11   5      524.11      526.27     20.34 o 
  -4 -11   5      151.51      141.85      6.91 o 
  -3 -11   5      514.77      507.72     12.20 o 
  -2 -11   5        1.11        2.40      2.58 o 
  -1 -11   5      133.97      134.35      8.11 o 
   0 -11   5        5.26        2.70      3.17 o 
   1 -11   5       87.61       94.18     10.22 o 
   2 -11   5       18.79       17.47      8.41 o 
 -14 -10   5        2.31       -3.59      3.59 o 
 -13 -10   5       76.86       70.98     11.22 o 
 -12 -10   5        0.01       -3.24      3.24 o 
 -11 -10   5      281.05      281.33     11.22 o 
 -10 -10   5        5.75        1.82      3.39 o 
  -9 -10   5      551.42      527.25     14.74 o 
  -8 -10   5       44.09       41.52      4.66 o 
  -7 -10   5     1256.09     1344.20     21.90 o 
  -6 -10   5      259.29      246.43      8.27 o 
  -5 -10   5     1207.17     1115.78     36.60 o 
  -4 -10   5        0.72       -2.31      2.31 o 
  -3 -10   5      568.54      532.64     11.91 o 
  -2 -10   5       18.04       13.37      2.78 o 
  -1 -10   5      451.75      435.24     10.64 o 
   0 -10   5        0.94       -0.63      2.39 o 
   1 -10   5      251.63      239.40      9.97 o 
   2 -10   5        1.74        1.37      3.67 o 
   3 -10   5      310.11      314.25     12.01 o 
   4 -10   5        0.30        0.95      3.39 o 
 -14  -9   5        1.54       -0.46      3.17 o 
 -13  -9   5      256.78      243.16     19.01 o 
 -12  -9   5       29.71       22.75      4.13 o 
 -11  -9   5      352.81      372.04     10.70 o 
 -10  -9   5        8.77        4.53      2.84 o 
  -9  -9   5     1060.11     1114.68     25.23 o 
  -8  -9   5        7.79        2.90      2.30 o 
  -7  -9   5      644.23      674.51     10.85 o 
  -6  -9   5        6.79        0.89      1.57 o 
  -5  -9   5      147.61      130.65      7.09 o 
  -4  -9   5      495.35      483.26     11.00 o 
  -3  -9   5      756.01      718.04     16.13 o 
  -2  -9   5        4.49        4.44      1.78 o 
  -1  -9   5      649.26      635.11     14.56 o 
   0  -9   5       19.13       20.48      3.04 o 
   1  -9   5      656.95      637.43     13.29 o 
   2  -9   5        1.73        0.82      2.71 o 
   3  -9   5      486.92      513.43     14.69 o 
   4  -9   5        6.47        7.35      3.50 o 
   5  -9   5      101.69      102.80      7.92 o 
 -14  -8   5        1.00       -2.94      2.94 o 
 -13  -8   5      284.08      261.94     10.79 o 
 -12  -8   5        4.71       -2.43      2.94 o 
 -11  -8   5      656.97      646.90     16.45 o 
 -10  -8   5        9.85        5.02      2.54 o 
  -9  -8   5      123.15      124.96      6.31 o 
  -8  -8   5        3.34        1.35      1.98 o 
  -7  -8   5       78.97       76.11      4.32 o 
  -6  -8   5       55.77       40.50      4.11 o 
  -5  -8   5       10.04        7.46      1.90 o 
  -4  -8   5      242.38      244.50      6.04 o 
  -3  -8   5     1587.60     1598.16     23.45 o 
  -2  -8   5        4.92        0.20      1.55 o 
  -1  -8   5      443.47      433.32     11.99 o 
   0  -8   5        0.60        3.31      2.11 o 
   1  -8   5      635.76      619.81     12.44 o 
   2  -8   5        0.21       -0.32      2.15 o 
   3  -8   5      445.35      441.95     12.89 o 
   4  -8   5       29.73       26.11      4.28 o 
   5  -8   5      443.80      478.16     14.70 o 
   6  -8   5        0.03        2.31      3.56 o 
 -14  -7   5       27.89       31.31      6.29 o 
 -13  -7   5      516.61      542.51     15.10 o 
 -12  -7   5       44.47       33.29      4.24 o 
 -11  -7   5      853.06      851.46     16.59 o 
 -10  -7   5        0.51       -0.67      2.34 o 
  -9  -7   5      942.93      908.20     14.87 o 
  -8  -7   5       67.70       71.09      3.54 o 
  -7  -7   5     3411.45     3496.83     40.88 o 
  -6  -7   5       51.96       54.87      3.42 o 
  -5  -7   5      931.54      959.64     12.97 o 
  -4  -7   5      114.09      121.52      4.33 o 
  -3  -7   5     1035.65     1012.21     13.38 o 
  -2  -7   5      390.74      392.16      7.25 o 
  -1  -7   5      945.97      930.79     12.65 o 
   0  -7   5        0.58       -1.32      1.32 o 
   1  -7   5      581.76      562.17     13.56 o 
   2  -7   5       16.11       13.79      2.54 o 
   3  -7   5      554.77      528.64     11.78 o 
   4  -7   5       32.84       24.58      3.84 o 
   5  -7   5      392.03      415.87     13.80 o 
   6  -7   5        0.40       -1.64      3.24 o 
   7  -7   5      275.88      264.28     11.67 o 
 -15  -6   5      291.84      331.44     15.51 o 
 -14  -6   5        8.70        8.93      3.39 o 
 -13  -6   5      373.68      400.91     12.43 o 
 -12  -6   5        0.92       -2.47      2.47 o 
 -11  -6   5      420.46      405.08     10.61 o 
 -10  -6   5        4.09        1.43      2.26 o 
  -9  -6   5     3142.60     3181.52     38.14 o 
  -8  -6   5       23.66       17.87      1.96 o 
  -7  -6   5     2194.04     2243.97     28.66 o 
  -6  -6   5        0.47        2.60      1.42 o 
  -5  -6   5     2435.85     2413.38     24.00 o 
  -4  -6   5      117.39      121.84      4.02 o 
  -3  -6   5      832.12      804.92     10.14 o 
  -2  -6   5       20.56       17.20      1.57 o 
  -1  -6   5     2025.38     2120.85     23.38 o 
   0  -6   5       10.37        9.84      1.58 o 
   1  -6   5     1059.19     1057.18     20.54 o 
   2  -6   5        0.12       -1.31      1.31 o 
   3  -6   5      737.14      721.57     11.67 o 
   4  -6   5       75.18       73.51      5.03 o 
   5  -6   5     1014.82     1018.04     25.40 o 
   6  -6   5        0.90       -1.54      2.94 o 
   7  -6   5      376.92      373.58     15.22 o 
   8  -6   5        1.66        2.59      3.39 o 
 -14  -5   5       14.79       11.94      4.90 o 
 -13  -5   5      132.51      135.12      7.53 o 
 -12  -5   5        3.07        4.20      2.79 o 
 -11  -5   5      569.18      571.35     12.66 o 
 -10  -5   5       57.49       55.84      4.49 o 
  -9  -5   5      381.86      390.47      8.48 o 
  -8  -5   5       69.63       79.81      3.40 o 
  -7  -5   5      489.19      464.86      8.47 o 
  -6  -5   5       26.91       35.92      2.53 o 
  -5  -5   5     1161.37     1062.46     13.22 o 
  -4  -5   5      161.99      174.89      4.31 o 
  -3  -5   5     2070.99     1992.61     21.63 o 
  -2  -5   5      325.26      343.44      6.19 o 
  -1  -5   5     2021.25     1993.42     20.08 o 
   0  -5   5        0.00       -1.01      1.01 o 
   1  -5   5     1971.36     2014.14     22.08 o 
   2  -5   5      163.47      178.89      4.90 o 
   3  -5   5     1541.70     1575.69     20.11 o 
   4  -5   5       97.44       95.05      4.10 o 
   5  -5   5      675.99      684.86     10.92 o 
   6  -5   5      209.59      207.24      9.01 o 
   7  -5   5      257.55      268.88     10.65 o 
   8  -5   5       24.65       14.13      3.69 o 
   9  -5   5      207.33      223.15     10.79 o 
 -14  -4   5        1.87       -3.07      3.07 o 
 -13  -4   5      269.57      296.73     12.29 o 
 -12  -4   5       12.32        9.73      2.42 o 
 -11  -4   5      311.19      321.42      8.02 o 
 -10  -4   5        0.13        0.04      1.68 o 
  -9  -4   5      753.22      727.71     10.53 o 
  -8  -4   5       13.11       10.37      1.51 o 
  -7  -4   5     4577.06     4593.37     46.28 o 
  -6  -4   5       48.80       49.94      2.67 o 
  -5  -4   5     1214.80     1048.58     13.92 o 
  -4  -4   5       22.96       25.15      1.85 o 
  -3  -4   5     2861.31     2797.56     26.23 o 
  -2  -4   5      711.67      749.73      8.72 o 
  -1  -4   5     2440.00     2411.21     28.79 o 
   0  -4   5       27.49       21.73      1.82 o 
   1  -4   5     2061.75     2032.68     20.25 o 
   2  -4   5       32.80       28.16      2.68 o 
   3  -4   5      818.44      775.32     10.24 o 
   4  -4   5      364.69      374.92      6.15 o 
   5  -4   5        2.14        0.67      1.22 o 
   6  -4   5       10.67        6.86      2.19 o 
   7  -4   5     1100.28     1096.62     22.47 o 
   8  -4   5      152.07      145.53      8.24 o 
   9  -4   5      173.40      160.05     12.19 o 
  10  -4   5        1.86        1.19      3.39 o 
 -14  -3   5        0.60       -2.08      2.79 o 
 -13  -3   5      362.11      388.27     12.59 o 
 -12  -3   5       20.25       16.74      2.73 o 
 -11  -3   5      336.02      334.40     10.65 o 
 -10  -3   5       99.27       90.91      5.19 o 
  -9  -3   5     1713.53     1671.59     18.23 o 
  -8  -3   5      170.28      148.07      4.02 o 
  -7  -3   5     1799.64     1789.23     18.59 o 
  -6  -3   5      123.68      130.48      4.24 o 
  -5  -3   5     2160.15     2052.07     22.02 o 
  -4  -3   5      192.32      179.94      3.68 o 
  -3  -3   5     4711.63     4732.78     55.49 o 
  -2  -3   5      177.21      217.02      3.60 o 
  -1  -3   5    10713.01    11076.02     96.33 o 
   0  -3   5       44.09       54.46      2.08 o 
   1  -3   5     3488.01     3465.15     32.90 o 
   2  -3   5      197.79      203.75      4.25 o 
   3  -3   5      502.03      474.58      7.55 o 
   4  -3   5      117.40      116.83      4.76 o 
   5  -3   5      394.32      403.89      8.86 o 
   6  -3   5        3.31        0.04      1.70 o 
   7  -3   5      385.96      389.27      8.44 o 
   8  -3   5       35.94       24.15      3.53 o 
   9  -3   5      107.65       98.72      6.02 o 
  10  -3   5        1.59       -0.27      2.48 o 
  11  -3   5      137.71      162.92      8.36 o 
 -14  -2   5        7.63        4.81      4.62 o 
 -13  -2   5      196.83      198.83     11.44 o 
 -12  -2   5        0.19       -2.72      2.72 o 
 -11  -2   5      655.97      652.82     15.02 o 
 -10  -2   5       66.68       60.42      5.35 o 
  -9  -2   5      429.79      420.30      9.46 o 
  -8  -2   5      434.83      421.97      7.39 o 
  -7  -2   5      333.46      295.92      5.85 o 
  -6  -2   5       18.23       16.80      2.96 o 
  -5  -2   5     2160.91     2230.95     23.72 o 
  -4  -2   5     1796.70     2162.44     19.23 o 
  -3  -2   5     4005.67     3899.87     35.15 o 
  -2  -2   5     1177.97     1332.82     13.10 o 
  -1  -2   5     5681.08     5637.23     52.95 o 
   0  -2   5       19.09       12.07      1.18 o 
   1  -2   5     9147.82     9387.41     81.35 o 
   2  -2   5      236.14      249.58      3.83 o 
   3  -2   5     2466.09     2252.33     25.72 o 
   4  -2   5        2.52        1.60      0.96 o 
   5  -2   5     2345.75     2404.02     28.07 o 
   6  -2   5       75.70       82.84      3.88 o 
   7  -2   5      243.33      249.43      6.37 o 
   8  -2   5        3.53        3.35      1.79 o 
   9  -2   5      852.45      844.04     16.34 o 
  10  -2   5        0.02       -2.19      2.19 o 
  11  -2   5      235.58      229.04      8.82 o 
 -14  -1   5       10.95        8.47      6.93 o 
 -13  -1   5      381.38      427.31     16.60 o 
 -12  -1   5        4.59        0.00      3.27 o 
 -11  -1   5     1021.46      974.46     25.32 o 
 -10  -1   5        2.48        1.96      1.73 o 
  -9  -1   5      862.31      858.17     13.25 o 
  -8  -1   5        0.88        1.51      1.34 o 
  -7  -1   5     2332.26     2397.38     28.52 o 
  -6  -1   5       24.70       26.03      2.08 o 
  -5  -1   5     1111.64      929.95     11.58 o 
  -4  -1   5        1.27       -0.03      0.79 o 
  -3  -1   5     1503.31     1378.49     13.76 o 
  -2  -1   5       79.96      111.77      2.09 o 
  -1  -1   5     3704.30     3600.07     39.18 o 
   0  -1   5       40.84       42.97      1.87 o 
   1  -1   5     5489.41     5433.99     47.56 o 
   2  -1   5      681.80      727.37      7.82 o 
   3  -1   5     2814.95     2734.06     29.99 o 
   4  -1   5       82.33       78.19      3.05 o 
   5  -1   5     1593.63     1495.65     17.11 o 
   6  -1   5        0.03       -0.48      1.28 o 
   7  -1   5     3405.83     3459.67     39.23 o 
   8  -1   5       36.09       38.23      3.78 o 
   9  -1   5      849.02      861.91     18.23 o 
  10  -1   5        2.11        2.57      2.67 o 
  11  -1   5      191.53      194.41      8.87 o 
  12  -1   5       10.01        2.44      3.05 o 
 -13   0   5      345.02      361.36     15.51 o 
 -12   0   5        2.32       -0.77      3.27 o 
 -11   0   5      481.46      478.92     13.02 o 
 -10   0   5      217.69      214.52      8.59 o 
  -9   0   5     3463.94     3393.18     39.21 o 
  -8   0   5       78.45       75.16      4.20 o 
  -7   0   5     2617.08     2572.35     27.67 o 
  -6   0   5       21.54       25.31      2.03 o 
  -5   0   5     1852.91     1732.55     20.96 o 
  -4   0   5      755.32      852.38     10.65 o 
  -3   0   5     2493.30     2474.78     22.97 o 
  -2   0   5       86.75       85.58      1.90 o 
  -1   0   5     3580.42     3551.31     27.90 o 
   0   0   5       34.83       21.91      1.33 o 
   1   0   5     3015.56     2881.24     22.87 o 
   2   0   5      190.13      194.69      5.76 o 
   3   0   5     5696.99     5536.43     52.45 o 
   4   0   5      309.99      300.19      7.97 o 
   5   0   5     1056.64      866.69     11.91 o 
   6   0   5        0.62       -0.62      1.45 o 
   7   0   5     2191.18     2145.65     28.49 o 
   8   0   5       32.24       31.62      2.97 o 
   9   0   5       88.14       97.78      7.78 o 
  10   0   5       35.16       35.58      5.48 o 
  11   0   5      231.69      235.45     12.66 o 
  12   0   5        6.94        0.85      3.05 o 
  13   0   5      161.14      176.00     16.56 o 
 -13   1   5      194.23      213.83     12.38 o 
 -12   1   5        0.48       -2.66      3.85 o 
 -11   1   5      178.85      188.30      9.53 o 
 -10   1   5       47.80       27.28      3.56 o 
  -9   1   5     1218.04     1171.57     19.25 o 
  -8   1   5       76.24       69.51      3.81 o 
  -7   1   5     1258.83     1214.32     16.07 o 
  -6   1   5       78.29       72.65      3.16 o 
  -5   1   5     4008.62     4126.78     38.04 o 
  -4   1   5      548.17      621.56      7.75 o 
  -3   1   5     1923.54     1916.29     20.18 o 
  -2   1   5       75.36       87.04      2.02 o 
  -1   1   5     3143.28     3162.39     25.10 o 
   0   1   5        5.73        1.48      0.48 o 
   1   1   5     3842.39     3883.93     31.69 o 
   2   1   5      100.60      140.66      2.47 o 
   3   1   5     1380.90     1213.36     11.11 o 
   4   1   5      898.38     1036.12     11.57 o 
   5   1   5     2472.93     2338.23     29.35 o 
   6   1   5        7.71       11.62      1.78 o 
   7   1   5      736.68      692.31     11.63 o 
   8   1   5       95.53      105.92      5.45 o 
   9   1   5     1992.50     1978.20     27.43 o 
  10   1   5       20.31       16.98      2.45 o 
  11   1   5      627.17      657.31     16.97 o 
  12   1   5        7.82        7.64      4.24 o 
  13   1   5       83.32       86.31      8.11 o 
 -12   2   5        5.61        9.50      4.06 o 
 -11   2   5      412.00      403.12     18.98 o 
 -10   2   5      186.77      174.89      8.35 o 
  -9   2   5      730.18      720.32     14.23 o 
  -8   2   5       17.91        7.73      2.26 o 
  -7   2   5     2383.72     2453.04     26.79 o 
  -6   2   5       34.12       33.32      2.22 o 
  -5   2   5      957.16      857.53     10.27 o 
  -4   2   5       80.29       81.92      2.57 o 
  -3   2   5     1942.51     1880.06     18.99 o 
  -2   2   5        1.81       -0.44      0.44 o 
  -1   2   5     6051.96     6238.35     48.08 o 
   0   2   5       13.19       18.37      1.34 o 
   1   2   5     3016.01     3150.18     27.93 o 
   2   2   5        0.41        0.00      0.46 o 
   3   2   5     2763.31     2673.88     28.35 o 
   4   2   5      495.27      583.26      7.90 o 
   5   2   5     1814.07     1912.24     24.25 o 
   6   2   5        2.14        7.35      1.45 o 
   7   2   5     3671.76     3734.82     44.95 o 
   8   2   5      161.56      161.64      3.75 o 
   9   2   5     2404.32     2428.41     31.51 o 
  10   2   5        3.51        0.35      2.13 o 
  11   2   5      855.26      865.11     15.75 o 
  12   2   5       33.76       27.56      3.95 o 
  13   2   5      195.56      187.63      8.87 o 
 -12   3   5       17.04       17.13      6.16 o 
 -11   3   5      347.07      339.63     11.82 o 
 -10   3   5        5.00        2.43      2.94 o 
  -9   3   5     1394.69     1357.08     25.47 o 
  -8   3   5        7.37        7.38      2.59 o 
  -7   3   5     2172.82     2148.25     34.35 o 
  -6   3   5       10.06        8.49      1.77 o 
  -5   3   5     3930.26     3918.96     43.11 o 
  -4   3   5        9.60        5.64      1.37 o 
  -3   3   5     3737.08     3683.59     40.02 o 
  -2   3   5       21.00       14.92      1.37 o 
  -1   3   5     7493.68     7607.40     78.35 o 
   0   3   5       92.54       87.10      2.21 o 
   1   3   5     7249.79     7379.34     74.40 o 
   2   3   5       66.42       95.27      2.31 o 
   3   3   5     2046.32     2078.64     24.95 o 
   4   3   5     1077.02     1264.27     14.50 o 
   5   3   5     1005.59      859.83     13.74 o 
   6   3   5       99.36      103.67      2.93 o 
   7   3   5     2265.97     2263.10     28.45 o 
   8   3   5       79.29       78.45      2.96 o 
   9   3   5      247.32      278.93      7.22 o 
  10   3   5        4.63        5.50      1.43 o 
  11   3   5      674.83      687.47     13.41 o 
  12   3   5       38.03       49.61      5.30 o 
  13   3   5      258.18      256.96     10.08 o 
  14   3   5        3.64        0.96      3.05 o 
 -11   4   5      325.64      370.28     12.91 o 
 -10   4   5       10.03        7.46      3.05 o 
  -9   4   5      334.35      328.83     11.06 o 
  -8   4   5       61.96       60.07      5.39 o 
  -7   4   5      459.95      429.60     11.95 o 
  -6   4   5       13.48        9.90      2.26 o 
  -5   4   5     1609.05     1572.65     19.54 o 
  -4   4   5        2.13       -0.77      1.26 o 
  -3   4   5     2264.05     2313.72     26.50 o 
  -2   4   5      443.90      500.21      7.75 o 
  -1   4   5     9665.12     9965.40     93.82 o 
   0   4   5      184.62      214.79      4.48 o 
   1   4   5    12196.70    12649.52    143.47 o 
   2   4   5      180.80      249.06      7.88 o 
   3   4   5     1442.65     1419.24     26.37 o 
   4   4   5      123.98      132.49      3.12 o 
   5   4   5     1625.89     1526.70     22.05 o 
   6   4   5       42.30       51.77      2.21 o 
   7   4   5      284.12      251.22      5.26 o 
   8   4   5       25.40       14.36      1.66 o 
   9   4   5     1551.70     1499.24     18.42 o 
  10   4   5       48.97       47.64      3.24 o 
  11   4   5      405.83      407.62     15.02 o 
  12   4   5       34.06       30.02      8.47 o 
  13   4   5      489.85      543.43     17.87 o 
  14   4   5        0.48       -2.25      3.27 o 
 -10   5   5        0.28       -2.67      2.67 o 
  -9   5   5      137.58      144.90      8.00 o 
  -8   5   5       86.08       87.62      6.47 o 
  -7   5   5      101.99      103.74      6.18 o 
  -6   5   5      301.20      305.97      9.60 o 
  -5   5   5       80.02       78.50      5.67 o 
  -4   5   5       19.79       20.15      2.12 o 
  -3   5   5     1964.50     1942.13     23.09 o 
  -2   5   5      309.09      324.20      6.01 o 
  -1   5   5     2323.05     2387.16     26.60 o 
   0   5   5       94.70      115.39      3.78 o 
   1   5   5     8478.38     8898.40    101.30 o 
   2   5   5      194.93      213.74      7.88 o 
   3   5   5     4915.10     4912.66     82.14 o 
   4   5   5      192.04      203.98      7.34 o 
   5   5   5     3438.79     3614.32     42.30 o 
   6   5   5       77.49      121.85      3.15 o 
   7   5   5     2836.16     2844.12     35.02 o 
   8   5   5      487.59      451.57      8.07 o 
   9   5   5      978.75      957.51     14.35 o 
  10   5   5        8.82        5.22      1.26 o 
  11   5   5      479.00      474.53     14.58 o 
  12   5   5        0.12       -2.56      2.56 o 
  13   5   5      475.47      492.77     17.71 o 
  14   5   5       38.57       44.07      8.47 o 
 -10   6   5       69.46       58.37      6.68 o 
  -9   6   5      370.01      359.34     12.33 o 
  -8   6   5      125.34      136.34      8.71 o 
  -7   6   5      408.26      403.76     12.05 o 
  -6   6   5        0.03       -0.51      2.31 o 
  -5   6   5     1745.56     1680.05     28.46 o 
  -4   6   5      120.17      120.29      3.72 o 
  -3   6   5      882.84      868.89     10.86 o 
  -2   6   5       15.42       15.37      1.49 o 
  -1   6   5     1987.24     1978.59     30.09 o 
   0   6   5        2.65        2.48      1.16 o 
   1   6   5     2538.30     2538.56     27.44 o 
   2   6   5      735.96      818.07     18.78 o 
   3   6   5     2987.04     3016.76     53.04 o 
   4   6   5      642.20      723.62     39.66 o 
   5   6   5     1275.73     1181.80     14.14 o 
   6   6   5       37.41       32.60      2.07 o 
   7   6   5     2020.58     2048.17     23.30 o 
   8   6   5       64.38       62.09      3.47 o 
   9   6   5      470.57      455.79      8.35 o 
  10   6   5       23.07       14.46      3.77 o 
  11   6   5      385.41      398.54     25.41 o 
  12   6   5        0.40       -4.02      5.39 o 
  13   6   5      129.58      133.06     10.78 o 
  14   6   5        2.65       -0.90      3.85 o 
  -9   7   5      460.82      480.33     15.27 o 
  -8   7   5       58.64       48.50      6.18 o 
  -7   7   5      676.88      663.19     16.62 o 
  -6   7   5        0.05       -1.36      2.37 o 
  -5   7   5     1522.52     1449.82     34.92 o 
  -4   7   5       32.85       41.80      4.18 o 
  -3   7   5       82.18       80.80      3.48 o 
  -2   7   5        0.80        0.15      1.11 o 
  -1   7   5     1558.73     1613.81     26.13 o 
   0   7   5        8.83        8.15      1.48 o 
   1   7   5     2372.13     2454.89     30.76 o 
   2   7   5       38.14       45.43      2.53 o 
   3   7   5     1978.65     2059.14     38.93 o 
   4   7   5       71.90       68.28     11.17 o 
   5   7   5     2740.33     2676.76     39.85 o 
   6   7   5        7.28       11.68      1.30 o 
   7   7   5     1406.34     1412.99     19.93 o 
   8   7   5       50.14       51.44      2.97 o 
   9   7   5     1640.21     1596.67     21.77 o 
  10   7   5      248.19      233.36      8.83 o 
  11   7   5      302.64      330.72     17.71 o 
  12   7   5       10.01        7.19      3.13 o 
  13   7   5      249.38      265.59     23.49 o 
  14   7   5       22.10       21.56      8.47 o 
  15   7   5      206.19      224.87     19.25 o 
  -8   8   5       31.30       34.44      5.03 o 
  -7   8   5      182.54      183.31     11.80 o 
  -6   8   5        8.26        8.42      3.26 o 
  -5   8   5      539.54      522.93     14.14 o 
  -4   8   5       35.10       32.17      4.58 o 
  -3   8   5      986.50      962.60     19.09 o 
  -2   8   5      566.85      564.13      9.65 o 
  -1   8   5      686.77      712.99     14.95 o 
   0   8   5       22.36       24.67      3.45 o 
   1   8   5     1668.11     1732.88     23.37 o 
   2   8   5        6.43        4.14      2.56 o 
   3   8   5     2302.68     2288.13     28.33 o 
   4   8   5       25.58       25.91      3.88 o 
   5   8   5     3237.39     3135.34     57.11 o 
   6   8   5       23.46       23.56      1.58 o 
   7   8   5     2336.83     2465.26     31.94 o 
   8   8   5      207.86      202.78      5.33 o 
   9   8   5     2397.73     2451.20     31.57 o 
  10   8   5       73.57       88.27     12.71 o 
  11   8   5     1248.61     1307.88     53.91 o 
  12   8   5        5.09       -2.31      4.62 o 
  13   8   5      400.78      428.95     23.10 o 
  14   8   5        0.45       -2.31      6.16 o 
  15   8   5      124.84      128.61     16.17 o 
  -7   9   5      221.04      240.46     10.91 o 
  -6   9   5        0.01       -2.65      2.72 o 
  -5   9   5      577.96      564.76     15.50 o 
  -4   9   5       22.80       19.13      3.78 o 
  -3   9   5     1544.38     1545.51     27.79 o 
  -2   9   5        7.12        4.16      2.45 o 
  -1   9   5      375.83      373.04      8.93 o 
   0   9   5        5.92        6.35      2.50 o 
   1   9   5     1120.30     1139.73     20.82 o 
   2   9   5       30.92       31.14      4.11 o 
   3   9   5      312.89      317.96      5.92 o 
   4   9   5        1.11       -0.23      1.33 o 
   5   9   5       20.52       21.87      4.06 o 
   6   9   5       71.98       69.43      3.11 o 
   7   9   5     1681.84     1706.21     31.35 o 
   8   9   5      140.94      132.20      4.60 o 
   9   9   5     1054.89     1017.98     28.49 o 
  10   9   5       71.19       63.92     10.78 o 
  11   9   5     1182.49     1112.03     39.28 o 
  12   9   5        0.25       -2.31      5.39 o 
  13   9   5      332.87      349.63     22.33 o 
  14   9   5        0.00       -3.08      6.16 o 
  15   9   5      212.00      201.00     18.48 o 
  -6  10   5        5.40        1.08      2.83 o 
  -5  10   5      508.29      505.90     12.95 o 
  -4  10   5        0.66        0.49      2.71 o 
  -3  10   5      544.95      549.22     12.53 o 
  -2  10   5      271.68      278.29     10.60 o 
  -1  10   5      580.73      611.38     15.11 o 
   0  10   5       15.26       13.25      3.85 o 
   1  10   5      405.16      417.65     11.45 o 
   2  10   5      387.20      402.26      9.38 o 
   3  10   5        3.56        4.66      2.03 o 
   4  10   5      152.27      144.83      5.36 o 
   5  10   5      913.48      907.96     18.81 o 
   6  10   5      198.06      210.46      8.20 o 
   7  10   5      383.42      354.99     10.03 o 
   8  10   5       32.58       33.30      4.58 o 
   9  10   5     1150.80     1148.23     39.28 o 
  10  10   5      153.72      133.23     13.86 o 
  11  10   5      206.47      206.39     16.17 o 
  12  10   5       20.98       13.86      6.93 o 
  13  10   5      253.70      257.99     19.25 o 
  14  10   5       10.98        1.54      6.93 o 
  -5  11   5      231.14      246.77     15.15 o 
  -4  11   5       20.19       14.34      4.18 o 
  -3  11   5      556.00      547.11     15.75 o 
  -2  11   5        3.56        2.69      3.13 o 
  -1  11   5      733.00      744.33     22.78 o 
   0  11   5        1.25        1.28      2.79 o 
   1  11   5      442.10      444.70     12.33 o 
   2  11   5       21.15       16.94      3.50 o 
   3  11   5     1409.09     1400.13     39.37 o 
   4  11   5        2.08        2.25      3.05 o 
   5  11   5     1762.60     1700.76     30.07 o 
   6  11   5       10.57        9.10      2.89 o 
   7  11   5      168.21      163.73      7.45 o 
   8  11   5       19.84       28.31     17.33 o 
   9  11   5      912.13      905.65     34.65 o 
  10  11   5       26.38       19.25      7.70 o 
  11  11   5      313.39      305.73     20.02 o 
  12  11   5        3.49       -3.85      5.39 o 
  13  11   5      393.90      415.09     24.64 o 
  14  11   5        7.98        5.39      7.70 o 
  -3  12   5      164.61      161.70     22.33 o 
  -2  12   5       28.33       23.47      5.70 o 
  -1  12   5      289.26      294.79     14.91 o 
   0  12   5       15.82       13.05      5.15 o 
   1  12   5      660.43      664.34     21.70 o 
   2  12   5       53.10       43.26     10.78 o 
   3  12   5      819.02      861.40     26.95 o 
   4  12   5      112.59      111.92     10.06 o 
   5  12   5      678.82      661.45     19.98 o 
   6  12   5       20.20       15.13      4.42 o 
   7  12   5      594.10      599.29     19.82 o 
   8  12   5      232.04      221.02     17.71 o 
   9  12   5       93.14       93.95     13.09 o 
  10  12   5        1.92       -4.62      6.16 o 
  11  12   5      494.81      480.55     25.41 o 
  12  12   5        3.02       -6.16      6.16 o 
  13  12   5      161.25      195.61     19.25 o 
  14  12   5        1.38       -6.16      6.16 o 
  -2  13   5       27.68       18.44      7.70 o 
  -1  13   5      253.64      257.33     14.91 o 
   0  13   5        1.87        5.19      5.15 o 
   1  13   5      341.62      358.21     16.85 o 
   2  13   5        0.20       -2.31      4.36 o 
   3  13   5      290.71      276.15     14.16 o 
   4  13   5       12.10        3.76      4.81 o 
   5  13   5      682.36      691.24     32.73 o 
   6  13   5        4.27        0.62      3.84 o 
   7  13   5      542.61      558.13     18.64 o 
   8  13   5       80.67       97.80     13.86 o 
   9  13   5      146.84      140.93     15.40 o 
  10  13   5       14.92        1.54      6.93 o 
  11  13   5      161.46      146.32     16.17 o 
  12  13   5        2.32       -2.31      7.70 o 
  13  13   5      179.79      176.35     18.48 o 
   0  14   5        1.08        7.55      6.16 o 
   1  14   5      373.32      394.38     18.09 o 
   2  14   5       12.95        6.05      5.36 o 
   3  14   5      449.12      450.85     18.78 o 
   4  14   5        7.98        7.53      5.01 o 
   5  14   5      568.66      596.63     20.96 o 
   6  14   5        0.22       -3.70      3.84 o 
   7  14   5      228.77      264.09     29.65 o 
   8  14   5      125.09      146.32     16.94 o 
   9  14   5      315.78      335.77     23.87 o 
  10  14   5       35.04       23.87     10.01 o 
  11  14   5      220.91      197.92     19.25 o 
  12  14   5        1.52       -6.93      6.93 o 
   2  15   5        1.26       -1.16      5.78 o 
   3  15   5       49.20       54.43     23.87 o 
   4  15   5        1.26        0.39      5.45 o 
   5  15   5      265.68      290.84     19.25 o 
   6  15   5       14.09       11.24      5.36 o 
   7  15   5      246.41      268.00     22.33 o 
   8  15   5       37.56       26.95     10.01 o 
   9  15   5      350.39      384.28     26.18 o 
  10  15   5       22.91       11.55      9.24 o 
  11  15   5      136.47      111.67     16.94 o 
 -10 -13   6       93.71      103.96     16.94 o 
  -9 -13   6        5.64        6.16      5.13 o 
  -8 -13   6      102.62       98.36     10.92 o 
  -7 -13   6       16.17        8.82      7.32 o 
  -6 -13   6      164.83      166.65     11.94 o 
  -5 -13   6        1.84        1.05      5.20 o 
  -4 -13   6      144.77      163.10      9.61 o 
  -3 -13   6        0.03        0.17      5.39 o 
 -12 -12   6      161.87      165.57     20.02 o 
 -11 -12   6        5.66        5.90      8.09 o 
 -10 -12   6       57.94       51.05     16.17 o 
  -9 -12   6       17.00       12.17      5.13 o 
  -8 -12   6       90.78       93.71     10.52 o 
  -7 -12   6        0.20       -3.40      7.70 o 
  -6 -12   6      289.57      306.44     14.97 o 
  -5 -12   6       46.86       39.51      9.68 o 
  -4 -12   6      310.95      307.90     11.70 o 
  -3 -12   6       16.06       10.20      3.84 o 
  -2 -12   6      230.81      243.46     15.82 o 
  -1 -12   6        8.47        5.22      8.47 o 
   0 -12   6       45.06       70.08     13.09 o 
 -13 -11   6       11.82       -0.53      5.15 o 
 -12 -11   6      234.58      255.37     11.69 o 
 -11 -11   6        2.21       -0.30      3.63 o 
 -10 -11   6      292.67      295.57     15.22 o 
  -9 -11   6       27.63       16.49      8.86 o 
  -8 -11   6      200.38      200.04     13.48 o 
  -7 -11   6       44.78       29.17      6.16 o 
  -6 -11   6      631.16      645.64     23.49 o 
  -5 -11   6        2.56       -1.48      3.13 o 
  -4 -11   6      334.37      354.24     12.28 o 
  -3 -11   6       41.22       34.42      4.40 o 
  -2 -11   6      285.75      291.55     10.94 o 
  -1 -11   6        6.54        7.11      3.39 o 
   0 -11   6       86.51      103.48     10.35 o 
   1 -11   6       13.80       16.58      6.63 o 
   2 -11   6      169.86      176.31     28.88 o 
 -13 -10   6        5.99        1.42      4.51 o 
 -12 -10   6      114.07      118.11      8.54 o 
 -11 -10   6        6.59       -2.83      3.51 o 
 -10 -10   6      215.56      213.38     10.15 o 
  -9 -10   6        0.21       -1.69      4.06 o 
  -8 -10   6      364.64      369.63     16.06 o 
  -7 -10   6      111.95      108.58      7.32 o 
  -6 -10   6      826.06      879.82     16.47 o 
  -5 -10   6        6.09        5.07      3.45 o 
  -4 -10   6      710.47      716.06     14.27 o 
  -3 -10   6        0.32       -1.30      2.54 o 
  -2 -10   6      363.86      352.22     11.84 o 
  -1 -10   6        6.40        3.43      3.71 o 
   0 -10   6      472.76      494.03     16.25 o 
   1 -10   6        0.00        2.98      4.06 o 
   2 -10   6      270.61      294.99     11.31 o 
   3 -10   6        0.08        4.23      3.50 o 
 -14  -9   6       83.33       79.56     13.85 o 
 -13  -9   6        0.37       -3.68      6.39 o 
 -12  -9   6      358.97      334.78     12.20 o 
 -11  -9   6        8.81        1.67      3.24 o 
 -10  -9   6      118.12      115.04      7.90 o 
  -9  -9   6       69.74       67.55      8.66 o 
  -8  -9   6      515.40      504.44     16.12 o 
  -7  -9   6        1.26       -1.89      1.89 o 
  -6  -9   6       50.19       47.64      4.64 o 
  -5  -9   6        2.24        1.81      2.17 o 
  -4  -9   6      772.53      733.67     15.27 o 
  -3  -9   6       23.45       15.84      2.73 o 
  -2  -9   6      175.76      165.91      6.68 o 
  -1  -9   6       18.59       18.66      2.88 o 
   0  -9   6      274.10      275.01     10.21 o 
   1  -9   6        5.53        4.48      3.05 o 
   2  -9   6      342.92      353.90     11.88 o 
   3  -9   6       50.60       48.93      8.80 o 
   4  -9   6      261.38      268.85     11.37 o 
   5  -9   6        0.69       -1.44      4.26 o 
 -14  -8   6      259.01      258.46     11.39 o 
 -13  -8   6        3.90       -3.78      4.01 o 
 -12  -8   6      638.34      650.88     16.79 o 
 -11  -8   6       19.39       13.25      3.33 o 
 -10  -8   6      955.01      944.43     22.34 o 
  -9  -8   6       14.40        5.77      2.56 o 
  -8  -8   6      481.08      463.95     10.35 o 
  -7  -8   6       18.10       12.72      2.16 o 
  -6  -8   6      420.39      448.45      8.44 o 
  -5  -8   6       19.71       17.83      2.58 o 
  -4  -8   6      203.09      200.29      6.31 o 
  -3  -8   6       37.99       31.43      2.97 o 
  -2  -8   6      430.27      412.79      9.67 o 
  -1  -8   6        0.58       -0.67      2.09 o 
   0  -8   6      233.52      242.56      7.57 o 
   1  -8   6        5.81        3.85      2.79 o 
   2  -8   6      434.30      426.39     12.65 o 
   3  -8   6        0.74        3.98      3.05 o 
   4  -8   6      454.68      475.67     14.31 o 
   5  -8   6        0.42       -0.40      3.05 o 
   6  -8   6      186.56      198.96     10.35 o 
 -14  -7   6      420.41      465.46     14.63 o 
 -13  -7   6      119.74      133.44      8.10 o 
 -12  -7   6      516.61      519.29     14.63 o 
 -11  -7   6        5.10        2.96      2.78 o 
 -10  -7   6      966.96      922.35     20.79 o 
  -9  -7   6       10.08        7.02      2.54 o 
  -8  -7   6      740.97      730.28     10.01 o 
  -7  -7   6        6.72        9.22      1.58 o 
  -6  -7   6     2582.33     2623.34     33.12 o 
  -5  -7   6       26.72       38.36      3.25 o 
  -4  -7   6     1077.53     1118.04     14.02 o 
  -3  -7   6        3.22        1.29      1.63 o 
  -2  -7   6     1811.22     1852.95     25.93 o 
  -1  -7   6       10.39        9.16      1.77 o 
   0  -7   6      643.94      637.89     12.42 o 
   1  -7   6        1.83        0.70      1.94 o 
   2  -7   6      264.26      279.82      9.72 o 
   3  -7   6       14.89        8.57      3.00 o 
   4  -7   6      323.13      355.84     11.88 o 
   5  -7   6      125.57      137.45     10.80 o 
   6  -7   6      126.07      130.93      8.56 o 
   7  -7   6       27.58       20.54      4.53 o 
 -14  -6   6      130.17      126.65      9.16 o 
 -13  -6   6       14.64        9.33      3.50 o 
 -12  -6   6      490.47      473.23     13.73 o 
 -11  -6   6       39.19       31.62      5.11 o 
 -10  -6   6      351.01      360.08      9.75 o 
  -9  -6   6      127.02      120.20      5.27 o 
  -8  -6   6     1277.76     1270.59     18.06 o 
  -7  -6   6       26.79       31.00      2.98 o 
  -6  -6   6     1714.88     1698.73     25.66 o 
  -5  -6   6       21.27       28.55      2.82 o 
  -4  -6   6     2938.20     2968.71     31.61 o 
  -3  -6   6        0.62       -1.14      1.24 o 
  -2  -6   6      383.43      366.44      6.25 o 
  -1  -6   6        3.39        3.62      1.32 o 
   0  -6   6      581.02      531.09      8.58 o 
   1  -6   6        1.83       -0.07      1.34 o 
   2  -6   6      869.69      891.81     13.52 o 
   3  -6   6        0.04       -1.31      2.35 o 
   4  -6   6      841.74      808.65     14.99 o 
   5  -6   6        0.15        0.41      2.94 o 
   6  -6   6      802.68      796.33     19.25 o 
   7  -6   6       16.32       11.83      4.97 o 
   8  -6   6      223.87      243.35     11.37 o 
 -14  -5   6      248.36      243.30     15.40 o 
 -13  -5   6       10.09        8.47      3.24 o 
 -12  -5   6      382.06      379.43     15.12 o 
 -11  -5   6       14.35        8.93      2.58 o 
 -10  -5   6      429.72      412.68     10.32 o 
  -9  -5   6       95.56       79.91      4.63 o 
  -8  -5   6     1112.66     1179.87     16.96 o 
  -7  -5   6      221.27      230.53      5.46 o 
  -6  -5   6     1244.31     1238.72     15.43 o 
  -5  -5   6       18.93       21.60      1.89 o 
  -4  -5   6     1806.50     1803.17     22.13 o 
  -3  -5   6        3.23        1.88      1.39 o 
  -2  -5   6     1231.46     1166.13     14.23 o 
  -1  -5   6       60.50       64.26      3.08 o 
   0  -5   6      393.50      364.45      6.01 o 
   1  -5   6        0.30        0.21      1.07 o 
   2  -5   6     1783.10     1836.94     20.80 o 
   3  -5   6      153.47      150.02      4.69 o 
   4  -5   6      847.83      862.56     12.88 o 
   5  -5   6      100.23       98.06      6.85 o 
   6  -5   6      872.81      895.54     19.92 o 
   7  -5   6       78.95       73.75      6.78 o 
   8  -5   6       69.24       71.22      6.81 o 
   9  -5   6       13.63        8.96      3.84 o 
 -14  -4   6      333.40      390.26     16.60 o 
 -13  -4   6        3.26        4.77      5.01 o 
 -12  -4   6      269.16      278.15     10.17 o 
 -11  -4   6       12.22        5.16      2.39 o 
 -10  -4   6      827.44      798.10     15.21 o 
  -9  -4   6        6.59        4.44      1.49 o 
  -8  -4   6      649.15      670.81     10.15 o 
  -7  -4   6       96.70       85.52      3.52 o 
  -6  -4   6     2297.79     2365.99     27.32 o 
  -5  -4   6        0.01       -0.54      1.09 o 
  -4  -4   6     2522.51     2483.66     31.53 o 
  -3  -4   6      416.17      480.07      5.86 o 
  -2  -4   6     4735.77     4716.56     42.57 o 
  -1  -4   6      172.35      169.34      3.60 o 
   0  -4   6     2497.10     2582.23     27.67 o 
   1  -4   6      223.71      259.73      5.42 o 
   2  -4   6      721.30      690.66      8.93 o 
   3  -4   6        1.04       -0.81      1.21 o 
   4  -4   6      292.67      291.85     11.09 o 
   5  -4   6      176.84      174.17      6.26 o 
   6  -4   6        6.60        3.41      2.15 o 
   7  -4   6       49.03       38.31      6.13 o 
   8  -4   6       88.26       80.74      6.93 o 
   9  -4   6        0.12       -2.55      2.94 o 
  10  -4   6       97.84      115.09      8.72 o 
 -14  -3   6      178.87      180.94      9.34 o 
 -13  -3   6        0.88       -0.20      2.94 o 
 -12  -3   6      641.13      655.92     28.00 o 
 -11  -3   6       15.63       11.98      2.78 o 
 -10  -3   6       44.14       54.87      4.06 o 
  -9  -3   6        3.32        2.60      1.32 o 
  -8  -3   6      754.70      735.05      9.88 o 
  -7  -3   6        4.76        0.15      0.95 o 
  -6  -3   6     2100.82     2025.95     22.43 o 
  -5  -3   6       16.50       22.98      2.06 o 
  -4  -3   6     3808.22     3990.51     36.51 o 
  -3  -3   6       59.23       79.34      2.46 o 
  -2  -3   6     2134.44     2110.22     20.62 o 
  -1  -3   6      168.83      214.21      3.47 o 
   0  -3   6     5553.08     5564.73     49.45 o 
   1  -3   6        4.20        3.20      1.07 o 
   2  -3   6     1781.40     1746.97     19.06 o 
   3  -3   6      181.61      180.48      3.83 o 
   4  -3   6     2400.37     2409.63     28.89 o 
   5  -3   6       77.01       82.53      4.64 o 
   6  -3   6      354.26      370.34      9.05 o 
   7  -3   6       18.48       11.49      2.48 o 
   8  -3   6      628.80      629.10     16.13 o 
   9  -3   6        0.40        0.57      2.94 o 
  10  -3   6      181.53      181.97      9.48 o 
 -14  -2   6      205.98      230.37     13.04 o 
 -13  -2   6       10.23        5.39      3.81 o 
 -12  -2   6      679.48      677.74     20.67 o 
 -11  -2   6      140.12      131.51     10.48 o 
 -10  -2   6      625.63      628.65     13.56 o 
  -9  -2   6        0.94       -1.14      1.73 o 
  -8  -2   6      725.87      730.95     10.87 o 
  -7  -2   6      242.33      237.49      5.37 o 
  -6  -2   6      351.24      344.91      6.28 o 
  -5  -2   6       16.55       28.44      2.38 o 
  -4  -2   6     2594.86     2647.25     25.07 o 
  -3  -2   6     1565.02     1783.71     17.34 o 
  -2  -2   6     1856.45     1779.52     17.05 o 
  -1  -2   6        7.87        7.64      1.32 o 
   0  -2   6     3286.35     3328.27     30.18 o 
   1  -2   6        6.53        6.58      0.86 o 
   2  -2   6     6375.31     6544.12     57.71 o 
   3  -2   6      317.20      348.14      5.27 o 
   4  -2   6     2417.51     2388.30     38.34 o 
   5  -2   6        7.90        8.72      1.88 o 
   6  -2   6     2062.79     2076.25     36.57 o 
   7  -2   6       21.35       14.89      2.39 o 
   8  -2   6      326.32      335.03      8.03 o 
   9  -2   6       12.03        8.47      2.70 o 
  10  -2   6      286.23      269.54      9.31 o 
  11  -2   6        0.22       -2.34      2.34 o 
 -13  -1   6       15.63        2.88      4.06 o 
 -12  -1   6      370.49      366.07     14.97 o 
 -11  -1   6       49.05       45.08      6.53 o 
 -10  -1   6     2345.63     2256.60     28.39 o 
  -9  -1   6        0.01       -1.60      1.60 o 
  -8  -1   6     1089.61     1039.94     15.45 o 
  -7  -1   6        1.22       -0.14      1.37 o 
  -6  -1   6     2880.23     2936.61     30.95 o 
  -5  -1   6        0.19       -0.95      0.95 o 
  -4  -1   6     2217.35     2175.14     21.19 o 
  -3  -1   6     1478.78     1643.33     16.17 o 
  -2  -1   6     3095.36     2987.97     27.19 o 
  -1  -1   6      527.39      586.08      8.74 o 
   0  -1   6      642.93      536.43      8.04 o 
   1  -1   6       54.51       69.97      1.86 o 
   2  -1   6     1456.78     1404.94     13.81 o 
   3  -1   6      183.37      205.88      4.38 o 
   4  -1   6     1744.35     1610.76     19.42 o 
   5  -1   6       33.75       42.07      2.96 o 
   6  -1   6     1615.10     1591.41     20.48 o 
   7  -1   6        3.82        2.80      1.68 o 
   8  -1   6      428.30      403.14      8.53 o 
   9  -1   6        9.42        2.42      2.39 o 
  10  -1   6      158.04      154.33      7.00 o 
  11  -1   6        1.03        0.35      2.31 o 
  12  -1   6      187.05      200.98      8.94 o 
 -13   0   6       33.17       20.68      5.15 o 
 -12   0   6      371.99      416.15     16.06 o 
 -11   0   6        7.00        1.73      5.78 o 
 -10   0   6      455.76      495.65     20.62 o 
  -9   0   6      118.17      113.80      4.92 o 
  -8   0   6     1678.82     1615.03     19.50 o 
  -7   0   6       92.31       94.06      3.84 o 
  -6   0   6     2057.28     2032.61     24.94 o 
  -5   0   6        8.06        2.01      1.18 o 
  -4   0   6     4108.91     4008.44     53.32 o 
  -3   0   6       22.03       22.01      1.82 o 
  -2   0   6     1031.05      944.20     10.01 o 
  -1   0   6       48.73       60.57      2.35 o 
   0   0   6     1638.77     1672.39     17.86 o 
   1   0   6      332.18      347.04      4.12 o 
   2   0   6     2181.31     2040.62     19.55 o 
   3   0   6     1072.76     1230.71     13.46 o 
   4   0   6     3879.96     3931.02     42.39 o 
   5   0   6       20.31       18.11      2.66 o 
   6   0   6     1335.23     1312.51     17.27 o 
   7   0   6        1.74       -1.30      1.30 o 
   8   0   6     1447.16     1386.40     18.84 o 
   9   0   6        3.87        2.88      1.73 o 
  10   0   6      385.06      397.42     10.46 o 
  11   0   6        0.78        0.09      2.67 o 
  12   0   6      186.89      179.84      7.86 o 
 -13   1   6       92.98       95.49     13.09 o 
 -12   1   6      137.90      153.96     10.06 o 
 -11   1   6        1.95        0.91      2.87 o 
 -10   1   6      376.24      401.46     12.00 o 
  -9   1   6        8.04        3.08      2.19 o 
  -8   1   6     1498.59     1446.43     19.43 o 
  -7   1   6      343.55      342.25      6.84 o 
  -6   1   6     1571.58     1575.69     18.46 o 
  -5   1   6       25.39       32.69      3.10 o 
  -4   1   6     2662.37     2545.70     41.69 o 
  -3   1   6      349.55      431.68      6.60 o 
  -2   1   6     1765.92     1686.18     16.55 o 
  -1   1   6      724.07      769.73      7.80 o 
   0   1   6      939.79      998.09     10.13 o 
   1   1   6        0.00       -0.53      0.53 o 
   2   1   6     2902.40     2907.70     26.26 o 
   3   1   6        1.00        0.10      0.70 o 
   4   1   6     3425.25     3492.79     34.38 o 
   5   1   6        0.02        1.93      1.16 o 
   6   1   6     2196.03     2144.08     25.34 o 
   7   1   6      534.33      560.32      9.56 o 
   8   1   6      861.96      885.74     13.15 o 
   9   1   6      164.24      168.58      5.94 o 
  10   1   6     1130.73     1085.85     17.99 o 
  11   1   6       13.85        9.75      3.05 o 
  12   1   6      246.06      265.97     10.37 o 
  13   1   6       25.91       31.73      9.66 o 
 -12   2   6      217.23      225.56     12.17 o 
 -11   2   6        9.32        6.93      3.24 o 
 -10   2   6      722.25      714.26     25.50 o 
  -9   2   6        0.83        0.21      2.09 o 
  -8   2   6     1635.72     1626.07     28.23 o 
  -7   2   6       14.39        5.64      1.66 o 
  -6   2   6     3751.90     3771.51     38.96 o 
  -5   2   6       10.34        4.83      1.44 o 
  -4   2   6     4407.71     4359.48     43.58 o 
  -3   2   6      541.57      600.55      9.18 o 
  -2   2   6     8576.27     8860.23     84.24 o 
  -1   2   6     4818.59     5302.17     50.61 o 
   0   2   6      120.45       47.09      1.88 o 
   1   2   6      374.91      389.97      4.89 o 
   2   2   6      201.80      128.40      2.58 o 
   3   2   6     1144.41     1290.43     12.68 o 
   4   2   6     1573.05     1518.04     16.05 o 
   5   2   6      134.29      150.88      4.39 o 
   6   2   6     1737.97     1713.46     20.45 o 
   7   2   6      130.13      108.12      4.39 o 
   8   2   6     1075.03     1106.31     15.14 o 
   9   2   6       46.06       41.60      3.82 o 
  10   2   6      668.47      686.90     11.63 o 
  11   2   6        4.50        3.94      1.88 o 
  12   2   6      597.72      615.86     15.65 o 
  13   2   6        0.81       -0.04      2.94 o 
 -12   3   6      248.91      256.75     23.49 o 
 -11   3   6        0.41       -2.27      2.59 o 
 -10   3   6      377.52      413.85     12.83 o 
  -9   3   6       36.72       27.16      3.84 o 
  -8   3   6     1672.20     1650.90     28.87 o 
  -7   3   6        4.12        3.31      1.79 o 
  -6   3   6     1409.81     1462.15     19.29 o 
  -5   3   6       36.84       31.35      2.93 o 
  -4   3   6     3616.18     3503.75     36.82 o 
  -3   3   6      126.00      140.69      4.09 o 
  -2   3   6     2722.00     2525.99     31.96 o 
  -1   3   6      157.18      181.99      3.93 o 
   0   3   6    14050.38    15026.51    131.56 o 
   1   3   6     3372.08     3976.05     35.28 o 
   2   3   6     4022.21     4078.78     38.66 o 
   3   3   6       58.80       69.85      2.89 o 
   4   3   6     3850.45     3813.11     44.81 o 
   5   3   6       24.05       22.22      1.79 o 
   6   3   6      806.66      794.51     14.05 o 
   7   3   6       32.90       34.13      2.40 o 
   8   3   6      674.90      680.17     10.88 o 
   9   3   6       31.34       24.15      4.34 o 
  10   3   6      451.80      483.00      8.45 o 
  11   3   6        8.39        5.92      2.34 o 
  12   3   6      581.06      595.78     15.25 o 
  13   3   6        6.81        3.85      3.70 o 
  14   3   6       92.99       94.72      9.07 o 
 -11   4   6        3.48        3.21      4.20 o 
 -10   4   6      187.65      203.33     13.97 o 
  -9   4   6       28.08       25.41      5.81 o 
  -8   4   6      405.16      376.24     11.49 o 
  -7   4   6       74.78       78.54      5.80 o 
  -6   4   6      162.48      150.92      4.73 o 
  -5   4   6        0.29       -0.05      1.35 o 
  -4   4   6     1518.38     1437.34     18.29 o 
  -3   4   6      525.13      559.63      8.92 o 
  -2   4   6     3342.65     3327.71     36.69 o 
  -1   4   6       24.57       13.04      1.86 o 
   0   4   6    11961.19    13152.96    128.73 o 
   1   4   6       30.32       12.35      2.01 o 
   2   4   6     7716.39     7902.92     89.52 o 
   3   4   6        1.47        1.60      0.63 o 
   4   4   6     3336.57     3350.44     39.39 o 
   5   4   6       19.36       26.02      2.26 o 
   6   4   6     1819.06     1911.04     27.83 o 
   7   4   6      451.58      458.85      7.95 o 
   8   4   6     1212.89     1208.99     16.98 o 
   9   4   6       36.83       42.95      3.22 o 
  10   4   6      784.26      781.81     11.46 o 
  11   4   6       17.11       10.38      2.49 o 
  12   4   6      380.48      394.03     14.36 o 
  13   4   6      137.48      163.24      9.76 o 
  14   4   6      283.60      324.62     14.36 o 
 -10   5   6      460.14      469.65     14.57 o 
  -9   5   6       10.09        8.16      3.34 o 
  -8   5   6      160.56      167.69      8.24 o 
  -7   5   6      315.69      339.22     10.71 o 
  -6   5   6      410.54      409.46     14.58 o 
  -5   5   6       24.58       22.25      2.13 o 
  -4   5   6      559.45      549.80      9.26 o 
  -3   5   6      195.86      205.94      5.11 o 
  -2   5   6     4474.02     4573.58     49.55 o 
  -1   5   6      504.35      560.45      7.79 o 
   0   5   6     2204.26     2108.16     23.66 o 
   1   5   6       32.84       26.21      2.33 o 
   2   5   6     3288.17     3282.72     61.99 o 
   3   5   6      643.91      751.36     16.85 o 
   4   5   6     3277.42     3243.37     56.31 o 
   5   5   6       23.75       23.82      2.13 o 
   6   5   6     3131.08     3132.05     33.92 o 
   7   5   6        6.71        3.58      0.95 o 
   8   5   6      711.43      713.12     11.38 o 
   9   5   6        0.02        0.85      1.08 o 
  10   5   6      256.00      262.86      7.75 o 
  11   5   6       81.92       58.00      8.86 o 
  12   5   6      520.61      548.62     38.51 o 
  13   5   6        9.98        6.49      3.70 o 
  14   5   6      354.45      381.74     17.33 o 
 -10   6   6      192.99      221.08     12.54 o 
  -9   6   6       17.68       19.66      4.05 o 
  -8   6   6      616.74      624.37     16.15 o 
  -7   6   6        6.23        2.96      2.67 o 
  -6   6   6     1127.98     1074.14     21.19 o 
  -5   6   6       12.60        5.86      2.59 o 
  -4   6   6      375.32      377.83      8.65 o 
  -3   6   6       21.18       22.18      2.30 o 
  -2   6   6     1475.27     1401.23     17.86 o 
  -1   6   6       52.42       53.61      4.28 o 
   0   6   6     3106.54     3100.46     37.71 o 
   1   6   6      413.03      472.67      7.67 o 
   2   6   6     3815.59     3896.94     67.72 o 
   3   6   6        1.84        0.68      2.70 o 
   4   6   6     4922.60     4913.90     82.98 o 
   5   6   6       17.43       21.97      3.51 o 
   6   6   6     1271.80     1267.96     15.22 o 
   7   6   6       25.58       27.19      2.29 o 
   8   6   6      923.23      882.77     13.40 o 
   9   6   6       20.22       23.56      2.79 o 
  10   6   6      164.42      189.16     11.91 o 
  11   6   6        0.00        1.28      2.07 o 
  12   6   6      136.29      137.42     16.17 o 
  13   6   6        0.39       -0.77      3.85 o 
  14   6   6      120.83      101.65     13.86 o 
  -9   7   6        4.06        1.52      3.33 o 
  -8   7   6      313.19      305.88     11.51 o 
  -7   7   6       76.81       65.73     10.83 o 
  -6   7   6      474.40      453.96     12.65 o 
  -5   7   6       51.51       47.10      5.24 o 
  -4   7   6     1288.90     1254.80     22.91 o 
  -3   7   6     1668.58     1689.15     21.52 o 
  -2   7   6      642.33      617.41     10.01 o 
  -1   7   6      138.59      138.76      4.27 o 
   0   7   6     3313.28     3450.11     42.12 o 
   1   7   6       32.53       36.15      3.31 o 
   2   7   6     3856.32     3939.97     97.80 o 
   3   7   6      185.25      187.40      8.97 o 
   4   7   6     1746.41     1657.17     32.66 o 
   5   7   6        3.54        1.85      2.56 o 
   6   7   6     3763.39     3892.33     51.35 o 
   7   7   6      155.56      151.21      3.86 o 
   8   7   6     2357.07     2295.49     29.46 o 
   9   7   6       68.59       65.05      3.18 o 
  10   7   6     1709.27     1701.12     33.55 o 
  11   7   6       22.80       20.92      5.78 o 
  12   7   6      363.21      399.08     19.25 o 
  13   7   6       13.06        3.08      6.16 o 
  14   7   6      258.59      271.08     20.02 o 
  -8   8   6      257.34      285.06     11.65 o 
  -7   8   6       10.72        6.47      3.34 o 
  -6   8   6      478.74      458.97     14.71 o 
  -5   8   6       54.62       56.40      5.33 o 
  -4   8   6     1100.46     1075.76     28.48 o 
  -3   8   6       21.16       22.75      2.97 o 
  -2   8   6      489.35      503.88      9.22 o 
  -1   8   6        4.74        6.12      1.50 o 
   0   8   6     1215.44     1230.35     18.03 o 
   1   8   6      121.57      133.56      4.72 o 
   2   8   6     1520.62     1496.32     29.12 o 
   3   8   6      571.55      550.63     16.06 o 
   4   8   6     2474.20     2448.13     46.28 o 
   5   8   6      164.18      163.23      6.64 o 
   6   8   6     2743.17     2836.75     42.82 o 
   7   8   6       97.46      107.96      5.45 o 
   8   8   6     1417.09     1462.29     27.34 o 
   9   8   6        9.82        9.55      4.79 o 
  10   8   6     1242.57     1202.91     40.05 o 
  11   8   6      148.26      135.54     13.09 o 
  12   8   6      808.94      833.26     33.11 o 
  13   8   6        8.05        0.77      5.39 o 
  14   8   6      408.52      417.40     23.87 o 
  -7   9   6       33.74       30.95      4.94 o 
  -6   9   6      259.98      242.85     10.28 o 
  -5   9   6       11.31        7.59      3.36 o 
  -4   9   6      910.53      894.13     30.14 o 
  -3   9   6       32.39       25.57      3.92 o 
  -2   9   6     1044.55     1032.29     18.14 o 
  -1   9   6      138.58      143.40      4.66 o 
   0   9   6     1199.53     1211.06     26.25 o 
   1   9   6       77.15       87.97      6.21 o 
   2   9   6      768.30      780.58     15.14 o 
   3   9   6      127.48      118.03     16.56 o 
   4   9   6      441.43      444.58     11.70 o 
   5   9   6        2.91        2.64      2.20 o 
   6   9   6       17.52       10.86      2.49 o 
   7   9   6        1.03        0.17      2.02 o 
   8   9   6     1258.66     1245.07     32.26 o 
   9   9   6       61.49       71.62     10.78 o 
  10   9   6      461.15      474.39     23.10 o 
  11   9   6       26.04       13.86      6.93 o 
  12   9   6      530.47      495.95     24.64 o 
  13   9   6       26.31       23.10      7.70 o 
  14   9   6      153.99      142.47     16.17 o 
  -6  10   6      185.11      205.08     10.41 o 
  -5  10   6        3.69        4.23      2.66 o 
  -4  10   6      582.75      582.24     13.49 o 
  -3  10   6      106.93       93.44      7.34 o 
  -2  10   6      997.74      990.46     17.51 o 
  -1  10   6        0.25        1.53      2.79 o 
   0  10   6     1106.37     1095.56     21.39 o 
   1  10   6       22.27       22.78      3.74 o 
   2  10   6      640.71      590.36     18.51 o 
   3  10   6      714.99      701.77     16.30 o 
   4  10   6      370.58      334.78     10.79 o 
   5  10   6       67.52       67.43      5.77 o 
   6  10   6      303.66      302.77     18.87 o 
   7  10   6        0.23       -0.17      4.22 o 
   8  10   6     1656.78     1692.62     80.86 o 
   9  10   6       84.61       72.39     11.55 o 
  10  10   6     1325.48     1189.82     40.82 o 
  11  10   6       11.05        1.54      6.16 o 
  12  10   6      307.82      328.07     20.79 o 
  13  10   6       18.10       10.01      7.70 o 
  14  10   6      277.39      335.00     22.33 o 
  -5  11   6        0.03        6.85      4.98 o 
  -4  11   6      423.42      428.58     17.15 o 
  -3  11   6       24.97       15.56      5.36 o 
  -2  11   6      794.45      751.40     23.65 o 
  -1  11   6       41.10       33.95      5.99 o 
   0  11   6      193.49      174.29     11.62 o 
   1  11   6        1.29       -2.31      8.09 o 
   2  11   6      797.81      744.34     17.93 o 
   3  11   6       96.94       93.66      7.14 o 
   4  11   6     1609.98     1633.18     45.07 o 
   5  11   6       11.64       11.25      3.19 o 
   6  11   6     1710.48     1682.45     71.23 o 
   7  11   6      324.56      330.11     15.73 o 
   8  11   6      533.54      540.50     43.13 o 
   9  11   6       72.19       44.67      9.24 o 
  10  11   6      597.72      573.73     26.95 o 
  11  11   6       15.82        1.54      6.16 o 
  12  11   6      273.78      297.26     20.79 o 
  13  11   6       31.54       20.79      8.47 o 
  14  11   6      153.80      129.38     16.17 o 
  -3  12   6        6.31        3.68      4.81 o 
  -2  12   6      250.00      254.85     14.79 o 
  -1  12   6       15.01       20.02      5.45 o 
   0  12   6      368.29      353.87     16.23 o 
   1  12   6       63.11       49.79     15.02 o 
   2  12   6      570.10      552.56     19.33 o 
   3  12   6        0.20        3.51      5.78 o 
   4  12   6      840.93      837.20     19.41 o 
   5  12   6       76.25       77.39      6.80 o 
   6  12   6      622.89      598.29     15.38 o 
   7  12   6       41.93       40.77      6.53 o 
   8  12   6       61.28       36.20      8.47 o 
   9  12   6       29.65       31.57      8.47 o 
  10  12   6      297.23      314.97     20.79 o 
  11  12   6        0.27       -0.77      6.93 o 
  12  12   6      153.08      131.69     16.17 o 
  13  12   6       13.95        3.08      7.70 o 
  -2  13   6       68.12       76.36     25.41 o 
  -1  13   6       52.95       47.27     14.63 o 
   0  13   6      260.57      281.84     24.64 o 
   1  13   6        0.88       -2.72      4.06 o 
   2  13   6      354.07      374.50     16.85 o 
   3  13   6       56.47       64.73      9.26 o 
   4  13   6      677.08      642.09     25.03 o 
   5  13   6        6.01        7.26      3.53 o 
   6  13   6      540.83      540.54     18.73 o 
   7  13   6        5.74        6.26      3.96 o 
   8  13   6      708.47      735.45     33.11 o 
   9  13   6        5.27        6.93      7.70 o 
  10  13   6      444.97      416.63     25.41 o 
  11  13   6       16.55        6.93      7.70 o 
  12  13   6      186.88      178.66     18.48 o 
  13  13   6       11.19       10.78      8.47 o 
   0  14   6      100.85      109.15     11.07 o 
   1  14   6        2.21       -4.26      4.26 o 
   2  14   6      123.96      123.64     11.40 o 
   3  14   6        2.87        0.23      4.60 o 
   4  14   6      613.74      613.66     21.78 o 
   5  14   6        3.40        4.17      5.39 o 
   6  14   6      523.12      507.69     19.04 o 
   7  14   6        9.03       -0.77      7.70 o 
   8  14   6      358.73      332.69     23.87 o 
   9  14   6       19.71       13.09      8.47 o 
  10  14   6      277.48      264.15     21.56 o 
  11  14   6       15.74       13.86      8.47 o 
  12  14   6      242.03      245.66     22.33 o 
   3  15   6       24.16       13.20      5.78 o 
   4  15   6      222.78      249.06     14.97 o 
   5  15   6        0.80        1.95      5.15 o 
   6  15   6      161.98      158.63     17.33 o 
   7  15   6       28.16       16.17      9.24 o 
   8  15   6      139.01      147.86     19.25 o 
   9  15   6        7.80        8.47      9.24 o 
  10  15   6      118.77      107.82     16.94 o 
  -8 -13   7       17.31       20.15      6.66 o 
  -7 -13   7      122.63      114.33     11.83 o 
  -6 -13   7        3.72       -0.04      6.55 o 
  -5 -13   7       79.50       89.83     11.32 o 
  -4 -13   7        0.01       -4.62      6.93 o 
 -11 -12   7      187.25      206.39     20.79 o 
 -10 -12   7       17.42        9.45     10.78 o 
  -9 -12   7       69.04       77.49     19.25 o 
  -8 -12   7        5.62       -0.69      5.39 o 
  -7 -12   7      128.63      131.77     11.40 o 
  -6 -12   7       42.87       23.57      6.24 o 
  -5 -12   7       36.65       27.10      4.73 o 
  -4 -12   7       16.21        4.13      3.79 o 
  -3 -12   7      286.42      288.10     11.79 o 
  -2 -12   7       10.62       12.00      6.93 o 
  -1 -12   7      213.40      225.71     14.13 o 
 -12 -11   7        3.57       -0.94      5.39 o 
 -11 -11   7      106.57      122.88     11.47 o 
 -10 -11   7        0.48        0.95      9.63 o 
  -9 -11   7      305.31      314.66     25.03 o 
  -8 -11   7       16.53        6.73      4.98 o 
  -7 -11   7      202.33      210.33     13.27 o 
  -6 -11   7        8.02       -1.86      2.80 o 
  -5 -11   7      910.51      901.99     20.69 o 
  -4 -11   7      121.67      132.77      8.42 o 
  -3 -11   7      385.39      396.61     13.13 o 
  -2 -11   7       11.69        9.08      3.79 o 
  -1 -11   7      285.15      295.51     14.21 o 
   0 -11   7        3.89        4.24      4.90 o 
   1 -11   7      122.43      113.70     16.56 o 
 -13 -10   7      225.50      254.43     14.91 o 
 -12 -10   7        1.48       -0.18      4.60 o 
 -11 -10   7      136.69      159.01     27.72 o 
 -10 -10   7        0.28       -3.56      4.26 o 
  -9 -10   7      306.79      311.17     11.99 o 
  -8 -10   7      104.83      106.70      8.10 o 
  -7 -10   7      229.07      235.26      8.55 o 
  -6 -10   7      126.52      114.60      8.00 o 
  -5 -10   7      523.80      532.61     12.25 o 
  -4 -10   7       10.86        7.97      2.79 o 
  -3 -10   7       56.12       60.57      6.51 o 
  -2 -10   7        0.77        0.38      3.05 o 
  -1 -10   7      235.30      234.55     14.60 o 
   0 -10   7        1.55        1.03      3.11 o 
   1 -10   7      309.89      334.15     16.06 o 
   2 -10   7        9.86       14.25      5.45 o 
   3 -10   7      188.05      185.60     18.48 o 
 -13  -9   7       96.67       87.39      8.10 o 
 -12  -9   7        3.41       -0.60      3.42 o 
 -11  -9   7      327.81      342.63     16.06 o 
 -10  -9   7       60.35       53.75     14.63 o 
  -9  -9   7      237.20      238.51     10.26 o 
  -8  -9   7        0.59       -3.24      3.24 o 
  -7  -9   7      204.13      230.90      8.06 o 
  -6  -9   7       41.56       35.19      4.11 o 
  -5  -9   7        2.37        0.19      2.21 o 
  -4  -9   7       26.31       17.16      2.85 o 
  -3  -9   7      541.50      519.35     14.78 o 
  -2  -9   7        6.02        5.12      2.39 o 
  -1  -9   7      292.11      304.28      9.67 o 
   0  -9   7        0.52       -0.60      2.34 o 
   1  -9   7      202.65      211.27      8.00 o 
   2  -9   7        2.35       -3.74      4.62 o 
   3  -9   7      289.93      296.82     14.97 o 
   4  -9   7        0.28        4.71      4.60 o 
 -14  -8   7        2.44       -2.24      3.47 o 
 -13  -8   7      319.92      340.29     12.65 o 
 -12  -8   7       60.43       54.60      6.16 o 
 -11  -8   7      818.36      863.63     26.12 o 
 -10  -8   7       46.65       36.33      6.47 o 
  -9  -8   7     1004.24     1030.32     22.85 o 
  -8  -8   7      213.56      211.38      8.67 o 
  -7  -8   7      842.96      854.83     19.94 o 
  -6  -8   7        0.35       -2.11      2.11 o 
  -5  -8   7      620.57      637.65     20.01 o 
  -4  -8   7       32.68       21.48      2.90 o 
  -3  -8   7      625.85      636.09     12.50 o 
  -2  -8   7       15.88       10.44      2.45 o 
  -1  -8   7      612.56      617.09     12.42 o 
   0  -8   7        4.33        3.28      2.34 o 
   1  -8   7      217.34      232.15      7.90 o 
   2  -8   7        0.03       -2.94      2.94 o 
   3  -8   7      163.28      172.74     17.71 o 
   4  -8   7       55.52       81.15      9.52 o 
   5  -8   7       47.88       53.87     10.35 o 
 -14  -7   7        8.80        0.70      6.34 o 
 -13  -7   7      443.23      444.81     14.05 o 
 -12  -7   7       64.10       59.00      6.79 o 
 -11  -7   7      459.40      486.58     18.49 o 
 -10  -7   7       13.73        4.56      3.34 o 
  -9  -7   7     1028.44     1016.10     20.45 o 
  -8  -7   7      476.61      499.16      9.16 o 
  -7  -7   7     1098.09     1099.64     15.11 o 
  -6  -7   7        6.66        4.94      1.63 o 
  -5  -7   7     1286.91     1309.78     25.14 o 
  -4  -7   7       19.71       20.57      1.96 o 
  -3  -7   7      263.31      266.98      6.12 o 
  -2  -7   7        6.20        5.42      2.99 o 
  -1  -7   7      587.24      578.27     11.51 o 
   0  -7   7        0.47       -1.87      1.87 o 
   1  -7   7      677.01      707.40     13.52 o 
   2  -7   7       17.32       14.63      2.73 o 
   3  -7   7      188.66      213.66      9.39 o 
   4  -7   7       22.44       20.32      5.15 o 
   5  -7   7      397.88      404.82     14.22 o 
   6  -7   7        2.05        0.44      3.36 o 
 -14  -6   7        1.05       -1.41      3.66 o 
 -13  -6   7       90.05       75.00      7.33 o 
 -12  -6   7       12.31        1.40      3.05 o 
 -11  -6   7      540.86      538.43     12.80 o 
 -10  -6   7      155.97      138.08     13.27 o 
  -9  -6   7      302.10      305.32      9.09 o 
  -8  -6   7        1.49        0.36      1.51 o 
  -7  -6   7      826.13      863.22     15.04 o 
  -6  -6   7        6.55        1.35      1.67 o 
  -5  -6   7      897.30      902.09     12.57 o 
  -4  -6   7       30.77       29.07      2.40 o 
  -3  -6   7     2726.27     2707.92     37.97 o 
  -2  -6   7       72.91       74.99      3.47 o 
  -1  -6   7      595.36      601.45      8.72 o 
   0  -6   7        7.93        5.47      1.45 o 
   1  -6   7      650.70      667.91     19.90 o 
   2  -6   7       24.57       18.42      2.71 o 
   3  -6   7      460.92      467.18     11.56 o 
   4  -6   7      109.95      106.61      7.35 o 
   5  -6   7      836.22      822.32     24.49 o 
   6  -6   7        0.03       -0.51      3.11 o 
   7  -6   7      212.28      210.81     10.33 o 
 -14  -5   7        0.72       -2.98      4.06 o 
 -13  -5   7      350.49      346.97     12.99 o 
 -12  -5   7       70.53       51.56      6.16 o 
 -11  -5   7      579.29      592.06     13.29 o 
 -10  -5   7       14.91        9.77      2.82 o 
  -9  -5   7     1248.00     1256.30     34.68 o 
  -8  -5   7      332.66      350.77      7.03 o 
  -7  -5   7     1950.56     1943.07     25.13 o 
  -6  -5   7       59.57       75.93      3.59 o 
  -5  -5   7     1300.82     1352.06     16.57 o 
  -4  -5   7        4.01        1.16      1.55 o 
  -3  -5   7     2313.96     2303.21     28.64 o 
  -2  -5   7        0.44       -0.81      1.13 o 
  -1  -5   7     1368.46     1337.14     16.11 o 
   0  -5   7       34.34       37.05      2.31 o 
   1  -5   7      308.93      292.14      5.68 o 
   2  -5   7        7.22        4.87      1.42 o 
   3  -5   7      530.26      557.15      9.71 o 
   4  -5   7       30.32       25.59      3.83 o 
   5  -5   7       66.77       81.46      7.23 o 
   6  -5   7       10.14        2.07      2.94 o 
   7  -5   7      240.30      237.42     13.92 o 
   8  -5   7        0.51       -0.20      3.24 o 
 -14  -4   7        3.72       -0.51      4.06 o 
 -13  -4   7      673.59      700.78     29.65 o 
 -12  -4   7       10.86        4.82      3.05 o 
 -11  -4   7      124.19      120.21      7.20 o 
 -10  -4   7        1.25       -1.23      2.09 o 
  -9  -4   7      303.93      329.26      8.90 o 
  -8  -4   7      124.58      128.01      5.11 o 
  -7  -4   7      603.19      605.50      9.53 o 
  -6  -4   7       60.05       56.74      3.34 o 
  -5  -4   7     1821.46     1791.30     30.19 o 
  -4  -4   7       92.79       91.42      2.92 o 
  -3  -4   7      876.20      780.11     11.90 o 
  -2  -4   7        3.28        0.33      0.91 o 
  -1  -4   7     4106.45     4134.20     54.00 o 
   0  -4   7        9.71        6.26      1.23 o 
   1  -4   7     1951.82     1909.51     22.27 o 
   2  -4   7       97.88       96.10      3.30 o 
   3  -4   7      899.94      904.27     11.16 o 
   4  -4   7       88.54       84.13      4.02 o 
   5  -4   7      192.80      196.01      8.37 o 
   6  -4   7        2.21        0.59      2.19 o 
   7  -4   7      237.02      244.20     10.03 o 
   8  -4   7        6.57        4.45      3.24 o 
   9  -4   7      164.75      197.04     10.05 o 
 -14  -3   7        0.91       -1.84      3.51 o 
 -13  -3   7      324.37      288.57     11.26 o 
 -12  -3   7       24.95       21.45      3.95 o 
 -11  -3   7      559.08      573.67     12.55 o 
 -10  -3   7      114.19      113.07      4.98 o 
  -9  -3   7       12.71       20.07      2.27 o 
  -8  -3   7       68.13       72.54      3.63 o 
  -7  -3   7     1223.38     1237.30     15.59 o 
  -6  -3   7       34.49       31.09      2.48 o 
  -5  -3   7     1067.96     1064.90     13.45 o 
  -4  -3   7      102.00      131.44      4.10 o 
  -3  -3   7     4417.04     4552.31     41.21 o 
  -2  -3   7      492.18      566.12      8.00 o 
  -1  -3   7     2819.18     2774.03     25.88 o 
   0  -3   7       15.80       14.57      1.32 o 
   1  -3   7     5080.91     5116.71     46.14 o 
   2  -3   7       13.98       17.60      1.63 o 
   3  -3   7     2824.61     2813.25     32.49 o 
   4  -3   7        0.45       -0.81      1.55 o 
   5  -3   7     1245.81     1255.98     23.22 o 
   6  -3   7       17.48       12.03      2.54 o 
   7  -3   7      189.26      197.57      7.17 o 
   8  -3   7      105.19      100.28      7.22 o 
   9  -3   7      290.21      278.58     11.16 o 
  10  -3   7       19.11       15.30      3.95 o 
 -13  -2   7      366.86      387.14     16.94 o 
 -12  -2   7       29.08       26.53      5.15 o 
 -11  -2   7     1299.21     1270.40     29.65 o 
 -10  -2   7        0.21        0.73      1.62 o 
  -9  -2   7     1421.13     1415.83     19.59 o 
  -8  -2   7      180.76      205.29      5.39 o 
  -7  -2   7     1462.24     1478.76     17.94 o 
  -6  -2   7      250.09      267.69      5.87 o 
  -5  -2   7     1097.27     1139.46     12.76 o 
  -4  -2   7       19.03       24.56      1.70 o 
  -3  -2   7     2338.85     2415.51     22.86 o 
  -2  -2   7      678.38      713.54     11.98 o 
  -1  -2   7     1692.54     1581.25     19.70 o 
   0  -2   7        4.56        2.27      0.75 o 
   1  -2   7     2079.64     2020.13     19.41 o 
   2  -2   7       30.68       37.05      1.90 o 
   3  -2   7     1121.87     1029.10     13.80 o 
   4  -2   7       11.27       10.92      1.73 o 
   5  -2   7     1068.41     1020.33     26.48 o 
   6  -2   7       11.10        7.91      2.26 o 
   7  -2   7      851.73      860.80     25.45 o 
   8  -2   7       38.50       22.93      4.68 o 
   9  -2   7      184.23      173.65      8.62 o 
  10  -2   7       18.44       11.35      3.50 o 
  11  -2   7      196.59      204.07     10.33 o 
 -13  -1   7      305.09      287.25     13.88 o 
 -12  -1   7       29.57       25.19      8.09 o 
 -11  -1   7      852.82      824.58     23.10 o 
 -10  -1   7       18.04       16.20      2.38 o 
  -9  -1   7      704.90      699.17     12.01 o 
  -8  -1   7       40.74       37.96      3.90 o 
  -7  -1   7      635.01      606.61      9.59 o 
  -6  -1   7       83.28       78.95      3.51 o 
  -5  -1   7     1176.16     1241.90     15.09 o 
  -4  -1   7        3.47        1.21      0.82 o 
  -3  -1   7      846.45      749.04      7.86 o 
  -2  -1   7      421.72      442.53      8.66 o 
  -1  -1   7     4048.18     3990.43     44.07 o 
   0  -1   7        0.08       -0.87      0.87 o 
   1  -1   7     2115.00     2051.57     19.29 o 
   2  -1   7      795.79      865.89      9.36 o 
   3  -1   7     2773.73     2730.24     30.71 o 
   4  -1   7        0.21        0.78      1.93 o 
   5  -1   7     1164.27     1170.79     15.49 o 
   6  -1   7        4.96        2.46      1.72 o 
   7  -1   7     1104.27     1080.84     17.75 o 
   8  -1   7       12.75        6.19      2.15 o 
   9  -1   7      636.35      643.59     15.97 o 
  10  -1   7       12.14        6.60      3.24 o 
  11  -1   7      109.59      112.15      6.67 o 
 -13   0   7      169.12      164.83     11.40 o 
 -12   0   7        4.78        3.08      3.81 o 
 -11   0   7      391.40      417.64     25.03 o 
 -10   0   7       17.22       13.61      4.23 o 
  -9   0   7      206.90      228.87      6.49 o 
  -8   0   7       60.04       57.38      3.48 o 
  -7   0   7     3179.84     3116.00     33.36 o 
  -6   0   7        0.67       -1.31      1.44 o 
  -5   0   7     2276.32     2295.16     25.02 o 
  -4   0   7      207.01      237.31      4.96 o 
  -3   0   7     5020.28     5289.94     47.51 o 
  -2   0   7        1.47        2.39      0.80 o 
  -1   0   7       32.41       69.64      3.04 o 
   0   0   7        2.14       -0.74      0.87 o 
   1   0   7     3392.55     3334.84     30.04 o 
   2   0   7      327.74      305.84      4.78 o 
   3   0   7     4724.03     4989.31     56.65 o 
   4   0   7      224.58      234.99      4.91 o 
   5   0   7     1623.66     1556.93     19.04 o 
   6   0   7       23.23       24.65      2.78 o 
   7   0   7     1168.92     1129.70     16.09 o 
   8   0   7      387.73      390.29      8.51 o 
   9   0   7     1077.47     1065.08     16.21 o 
  10   0   7      150.72      156.20      7.06 o 
  11   0   7      195.03      198.75      8.26 o 
  12   0   7        1.21       -0.89      2.48 o 
 -12   1   7       40.52       49.39     11.55 o 
 -11   1   7      529.29      543.38     23.31 o 
 -10   1   7       57.66       54.72      5.75 o 
  -9   1   7     1146.80     1166.45     19.72 o 
  -8   1   7      271.84      262.37      6.85 o 
  -7   1   7     1802.01     1823.21     21.48 o 
  -6   1   7      167.50      167.76      5.33 o 
  -5   1   7     1221.46     1234.06     16.60 o 
  -4   1   7      164.91      168.35      4.26 o 
  -3   1   7     3910.29     4135.51     41.35 o 
  -2   1   7      121.38      114.24      2.85 o 
  -1   1   7      406.04      298.94      4.27 o 
   0   1   7      105.24      126.18      2.96 o 
   1   1   7       40.06       85.19      2.43 o 
   2   1   7      250.89      274.15      4.39 o 
   3   1   7      422.70      364.42      5.44 o 
   4   1   7        3.53        1.39      0.96 o 
   5   1   7     1454.36     1352.68     24.34 o 
   6   1   7       32.53       27.90      2.50 o 
   7   1   7      975.54      986.50     12.92 o 
   8   1   7       11.96        5.46      1.66 o 
   9   1   7      461.45      456.32      9.21 o 
  10   1   7        2.63       -0.37      1.61 o 
  11   1   7      681.89      693.49     13.12 o 
  12   1   7        2.28        2.36      2.32 o 
 -12   2   7        9.23       11.17      4.36 o 
 -11   2   7      181.24      189.49      9.14 o 
 -10   2   7       22.60       18.02      3.39 o 
  -9   2   7      821.12      791.25     15.47 o 
  -8   2   7       27.48       18.46      2.38 o 
  -7   2   7     1057.61     1026.20     13.96 o 
  -6   2   7        1.86       -1.47      1.47 o 
  -5   2   7     3470.90     3577.18     37.07 o 
  -4   2   7       96.24      102.76      3.51 o 
  -3   2   7     2849.22     2728.62     28.48 o 
  -2   2   7      116.57      126.34      3.44 o 
  -1   2   7     5717.78     5934.75     52.56 o 
   0   2   7      145.66      157.36      3.14 o 
   1   2   7       18.39        4.82      1.25 o 
   2   2   7       75.58       75.25      2.05 o 
   3   2   7     2559.16     2479.49     24.99 o 
   4   2   7       61.65       74.42      2.72 o 
   5   2   7     1260.44     1362.03     16.65 o 
   6   2   7       94.81      107.52      4.32 o 
   7   2   7      965.36      984.14     12.72 o 
   8   2   7      215.16      210.88      5.16 o 
   9   2   7      625.50      626.70      9.26 o 
  10   2   7       76.54       73.54      3.90 o 
  11   2   7      686.89      708.49     11.65 o 
  12   2   7        7.67        7.35      2.82 o 
  13   2   7      136.43      134.65      7.21 o 
 -11   3   7      236.54      275.74     12.72 o 
 -10   3   7        4.31       -1.23      3.52 o 
  -9   3   7      226.88      226.56      9.25 o 
  -8   3   7       25.28       21.44      3.50 o 
  -7   3   7     2792.62     2810.87     36.81 o 
  -6   3   7      197.42      201.62      5.80 o 
  -5   3   7     2867.64     2779.40     32.43 o 
  -4   3   7        0.96        1.54      1.46 o 
  -3   3   7     2488.56     2513.32     28.99 o 
  -2   3   7      145.13      147.60      4.12 o 
  -1   3   7     1834.37     1711.43     18.33 o 
   0   3   7        2.12        2.44      0.98 o 
   1   3   7     5594.58     5788.70     50.80 o 
   2   3   7       10.36        1.42      0.94 o 
   3   3   7     5908.76     6353.52     60.27 o 
   4   3   7      251.16      280.60      5.60 o 
   5   3   7     1156.48     1215.92     19.53 o 
   6   3   7       74.60       74.44      5.02 o 
   7   3   7     1265.87     1253.79     15.72 o 
   8   3   7      218.97      228.69      6.78 o 
   9   3   7     1347.16     1364.17     28.85 o 
  10   3   7       51.14       52.01      4.45 o 
  11   3   7      506.30      512.14     11.16 o 
  12   3   7       82.34       93.73      6.19 o 
  13   3   7      284.17      323.64     14.13 o 
 -11   4   7      422.08      468.20     14.88 o 
 -10   4   7        2.79        3.67      3.05 o 
  -9   4   7      720.25      749.22     43.18 o 
  -8   4   7       97.24      101.03      6.93 o 
  -7   4   7      888.12      894.79     18.76 o 
  -6   4   7        5.19        3.11      1.62 o 
  -5   4   7      168.84      179.93      5.33 o 
  -4   4   7     2022.63     2063.09     24.97 o 
  -3   4   7     1812.70     1817.12     24.76 o 
  -2   4   7       79.96       79.99      3.42 o 
  -1   4   7     1175.88     1121.15     13.17 o 
   0   4   7        1.10        0.80      0.92 o 
   1   4   7     2106.90     2075.98     21.53 o 
   2   4   7      539.72      592.85      8.11 o 
   3   4   7     3389.91     3447.75     40.49 o 
   4   4   7       46.56       54.37      2.53 o 
   5   4   7     1807.25     1825.35     23.33 o 
   6   4   7       10.12        9.48      1.90 o 
   7   4   7     1189.22     1235.44     17.18 o 
   8   4   7        0.60       -0.18      1.05 o 
   9   4   7       18.40       30.03      2.89 o 
  10   4   7        0.43       -1.35      1.35 o 
  11   4   7      591.84      589.81     13.57 o 
  12   4   7        9.77        3.36      3.08 o 
  13   4   7      521.62      568.76     43.13 o 
 -10   5   7        8.94        8.10      3.50 o 
  -9   5   7      321.79      320.89     13.01 o 
  -8   5   7      106.20      107.47     10.81 o 
  -7   5   7      330.06      336.64     10.96 o 
  -6   5   7      383.61      377.38     10.71 o 
  -5   5   7      262.38      269.65      6.44 o 
  -4   5   7       58.70       52.93      3.42 o 
  -3   5   7     2094.51     1986.98     24.06 o 
  -2   5   7      309.18      321.48      6.50 o 
  -1   5   7     3534.51     3576.33     39.28 o 
   0   5   7       21.38       21.15      1.61 o 
   1   5   7      543.53      476.20      7.27 o 
   2   5   7        7.31        2.99      2.41 o 
   3   5   7     1867.83     1694.64     32.31 o 
   4   5   7        0.73       -0.65      0.65 o 
   5   5   7     2210.19     2300.53     28.27 o 
   6   5   7       93.02       90.03      3.63 o 
   7   5   7      813.79      807.06     16.10 o 
   8   5   7      106.27      126.31      4.22 o 
   9   5   7      210.07      231.50      5.73 o 
  10   5   7        2.53       -0.24      1.50 o 
  11   5   7      415.81      407.26     37.35 o 
  12   5   7       22.65       16.19      7.32 o 
  13   5   7      117.94      111.62     18.87 o 
  14   5   7        6.58        6.16      6.93 o 
  -9   6   7      187.72      206.81     10.05 o 
  -8   6   7        8.22        3.76      2.89 o 
  -7   6   7     1790.54     1738.19     31.02 o 
  -6   6   7       51.95       51.05      5.13 o 
  -5   6   7     1094.98     1054.30     20.41 o 
  -4   6   7      182.96      195.76      6.92 o 
  -3   6   7      333.23      336.32      7.17 o 
  -2   6   7      266.78      268.34      6.02 o 
  -1   6   7     1612.33     1626.59     20.35 o 
   0   6   7        2.19        1.00      1.02 o 
   1   6   7     2927.95     2905.07     43.80 o 
   2   6   7      155.45      141.05      7.88 o 
   3   6   7     3075.23     3205.38     57.11 o 
   4   6   7      353.82      368.19     11.70 o 
   5   6   7     1489.66     1561.42     48.52 o 
   6   6   7      210.60      219.99      5.45 o 
   7   6   7     2306.40     2310.42     26.81 o 
   8   6   7      108.88      106.43      3.95 o 
   9   6   7     2057.60     2076.54     27.48 o 
  10   6   7       38.93       38.64      3.96 o 
  11   6   7      142.26      145.61      7.95 o 
  12   6   7       77.17       69.75      6.66 o 
  13   6   7      249.95      257.22     18.48 o 
  14   6   7        8.83        3.85      6.93 o 
  -9   7   7      373.47      403.97     13.90 o 
  -8   7   7        1.89        5.55      3.33 o 
  -7   7   7      615.11      582.91     15.50 o 
  -6   7   7        0.06       -2.45      2.45 o 
  -5   7   7      478.62      461.52     12.65 o 
  -4   7   7      259.58      263.45      9.09 o 
  -3   7   7      398.29      373.68      7.63 o 
  -2   7   7      128.37      125.75      5.80 o 
  -1   7   7      883.12      898.23     13.04 o 
   0   7   7       39.53       40.22      4.10 o 
   1   7   7     1340.24     1363.29     18.43 o 
   2   7   7      126.18      124.66      8.86 o 
   3   7   7     2279.45     2244.01     42.98 o 
   4   7   7      779.28      745.31     18.78 o 
   5   7   7     3078.16     3094.11     56.22 o 
   6   7   7       21.28       16.94      5.39 o 
   7   7   7     2942.57     3044.12     38.02 o 
   8   7   7       11.85       12.87      1.94 o 
   9   7   7      130.31      156.29      5.53 o 
  10   7   7        4.82        4.36      2.07 o 
  11   7   7      765.70      703.88     28.49 o 
  12   7   7        0.12       -5.39      5.39 o 
  13   7   7      678.47      663.83     30.03 o 
  14   7   7        0.62       -6.16      6.16 o 
  -8   8   7       45.62       43.97      5.59 o 
  -7   8   7      244.46      256.85     10.81 o 
  -6   8   7       55.31       53.30      7.77 o 
  -5   8   7      768.27      763.72     19.55 o 
  -4   8   7       81.04       76.20      5.65 o 
  -3   8   7     1269.67     1227.06     23.56 o 
  -2   8   7       79.90       80.31      4.37 o 
  -1   8   7     2412.00     2457.95     29.61 o 
   0   8   7        0.04       -0.18      1.41 o 
   1   8   7      594.39      591.83     12.24 o 
   2   8   7       65.14       73.09      8.86 o 
   3   8   7     1775.25     1742.29     50.44 o 
   4   8   7      434.83      471.32     14.70 o 
   5   8   7      212.26      199.92      9.52 o 
   6   8   7       45.35       32.77      4.62 o 
   7   8   7      795.07      791.87     17.47 o 
   8   8   7       78.68       83.64      5.04 o 
   9   8   7      241.95      258.19     10.18 o 
  10   8   7       30.32       14.63      6.16 o 
  11   8   7     1111.72     1082.77     38.51 o 
  12   8   7       52.10       34.65      8.47 o 
  13   8   7      470.24      421.25     23.87 o 
  14   8   7        1.07       -2.31      6.16 o 
  -7   9   7      589.89      628.90     24.98 o 
  -6   9   7       31.67       28.56      4.29 o 
  -5   9   7      325.89      323.69     13.74 o 
  -4   9   7        4.38        0.08      2.50 o 
  -3   9   7      573.51      545.65     13.77 o 
  -2   9   7       23.56       15.21      2.66 o 
  -1   9   7      854.45      874.72     13.68 o 
   0   9   7        3.81        7.28      2.45 o 
   1   9   7     2368.91     2434.78     37.64 o 
   2   9   7       83.20       87.83      8.97 o 
   3   9   7     1126.77     1069.20     25.86 o 
   4   9   7      872.36      871.66     26.57 o 
   5   9   7       70.31       74.64      5.31 o 
   6   9   7        3.56        1.08      2.12 o 
   7   9   7     1563.43     1594.78     50.43 o 
   8   9   7      255.56      263.69     10.85 o 
   9   9   7     1391.44     1405.87     69.69 o 
  10   9   7       35.95       26.18      7.70 o 
  11   9   7      391.92      384.28     21.56 o 
  12   9   7        0.00       -3.08      5.39 o 
  13   9   7      336.22      335.77     21.56 o 
  14   9   7        9.49        7.70      7.70 o 
  -6  10   7       13.41       14.39      3.92 o 
  -5  10   7      157.14      152.38      8.53 o 
  -4  10   7       16.08       11.00      3.36 o 
  -3  10   7      824.06      775.32     15.26 o 
  -2  10   7      210.82      206.00      7.34 o 
  -1  10   7     1053.32     1032.59     24.57 o 
   0  10   7       18.92       12.91      4.60 o 
   1  10   7     1360.52     1329.40     31.57 o 
   2  10   7       74.87       72.10      8.43 o 
   3  10   7      984.74      957.10     28.88 o 
   4  10   7       21.91       24.29      3.59 o 
   5  10   7      687.57      709.03     18.82 o 
   6  10   7       83.21       81.30      5.64 o 
   7  10   7      802.80      802.76     17.16 o 
   8  10   7       93.66       91.74     12.71 o 
   9  10   7      604.64      586.05     26.18 o 
  10  10   7       73.28       57.76     11.55 o 
  11  10   7      451.36      439.73     23.87 o 
  12  10   7        3.66        3.85      6.16 o 
  13  10   7      407.40      417.40     24.64 o 
  14  10   7        7.41        7.70      7.70 o 
  -4  11   7        0.54        6.59      4.81 o 
  -3  11   7      630.35      608.21     46.98 o 
  -2  11   7       25.62       19.86      5.36 o 
  -1  11   7      850.07      819.29     34.65 o 
   0  11   7       21.78       15.85      6.16 o 
   1  11   7      547.66      510.58     18.24 o 
   2  11   7        0.79       -0.38      3.90 o 
   3  11   7     1134.97     1088.23     22.68 o 
   4  11   7       55.16       47.04      5.24 o 
   5  11   7      699.28      668.39     16.29 o 
   6  11   7       20.35       15.03      3.42 o 
   7  11   7      343.26      357.28     19.64 o 
   8  11   7      324.68      351.18     19.64 o 
   9  11   7      327.24      324.22     20.02 o 
  10  11   7        0.03       -4.62      6.16 o 
  11  11   7      394.62      408.93     23.10 o 
  12  11   7       66.31       43.90     10.01 o 
  13  11   7      207.88      170.96     16.94 o 
  -3  12   7      120.59      130.05     11.62 o 
  -2  12   7        7.75        5.90      4.81 o 
  -1  12   7      279.45      274.29     31.19 o 
   0  12   7       11.13        7.75      5.78 o 
   1  12   7      369.54      329.74     15.22 o 
   2  12   7      218.86      203.41     12.49 o 
   3  12   7      862.69      826.92     19.85 o 
   4  12   7       31.47       29.16      5.97 o 
   5  12   7      470.82      475.22     16.32 o 
   6  12   7       70.72       71.61     16.94 o 
   7  12   7     1520.97     1543.29     50.83 o 
   8  12   7       60.13       65.80     16.94 o 
   9  12   7      975.49      911.81     36.20 o 
  10  12   7        2.38       -2.31      6.93 o 
  11  12   7      156.16      150.17     16.94 o 
  12  12   7        4.23        1.54      6.93 o 
  13  12   7      100.86      109.36     16.17 o 
  -2  13   7       32.66       25.06      6.47 o 
  -1  13   7      126.00      128.49     11.83 o 
   0  13   7        0.37        5.73      6.55 o 
   1  13   7      209.30      191.76     12.93 o 
   2  13   7        0.01        4.26      6.16 o 
   3  13   7     1191.45     1111.11     30.22 o 
   4  13   7        1.60       -1.54      7.70 o 
   5  13   7      418.28      393.78     16.60 o 
   6  13   7       16.40        9.24      4.42 o 
   7  13   7     1074.00     1021.16     40.82 o 
   8  13   7       22.37       16.94      8.47 o 
   9  13   7      301.69      296.49     21.56 o 
  10  13   7        1.14       -6.16      6.93 o 
  11  13   7      400.82      391.21     24.64 o 
  12  13   7        0.36        6.93      8.47 o 
   0  14   7        1.68        4.62      4.90 o 
   1  14   7       30.08       19.00      5.70 o 
   2  14   7        6.92        4.53      4.60 o 
   3  14   7      200.97      206.10     13.58 o 
   4  14   7       17.64       14.25      5.45 o 
   5  14   7      300.94      305.48     29.26 o 
   6  14   7       24.46       18.79      5.13 o 
   7  14   7      244.24      219.48     19.25 o 
   8  14   7       35.23       23.87      9.24 o 
   9  14   7      220.35      238.73     21.56 o 
  10  14   7        3.79       -4.62      8.47 o 
  11  14   7      474.49      511.35     29.26 o 
   3  15   7       79.65       84.35     10.85 o 
   4  15   7       19.35       23.19      5.92 o 
   5  15   7      211.94      226.01     14.42 o 
   6  15   7       31.22       27.52      6.10 o 
   7  15   7      414.21      429.72     28.49 o 
   8  15   7       60.18       48.52     12.32 o 
   9  15   7      556.06      626.10     33.88 o 
  10  15   7        5.62       -1.54      9.24 o 
  -9 -12   8       15.94        2.54     10.01 o 
  -8 -12   8       91.76      112.25     19.25 o 
  -7 -12   8        0.19       -1.03      4.81 o 
  -6 -12   8      242.30      240.72     14.58 o 
  -5 -12   8        0.20       -2.07      3.72 o 
  -4 -12   8       73.37       89.14      8.10 o 
  -3 -12   8        7.94        8.55      3.95 o 
 -11 -11   8        1.07        0.20      6.16 o 
 -10 -11   8      123.45      121.37     11.83 o 
  -9 -11   8        2.72       -1.54      6.93 o 
  -8 -11   8      128.22      128.79     11.83 o 
  -7 -11   8       24.89       12.51      5.70 o 
  -6 -11   8      347.45      338.97     16.31 o 
  -5 -11   8        5.29        2.90      3.72 o 
  -4 -11   8      367.29      397.13     15.37 o 
  -3 -11   8       15.70        7.70      4.00 o 
  -2 -11   8      188.10      223.12     10.94 o 
  -1 -11   8        1.21       -1.81      4.62 o 
   0 -11   8      158.20      170.51     13.33 o 
 -12 -10   8      134.25      144.91     18.48 o 
 -11 -10   8        0.60        0.34      6.55 o 
 -10 -10   8       88.03       63.64     20.41 o 
  -9 -10   8       39.27       27.01      6.47 o 
  -8 -10   8      167.77      167.46     15.79 o 
  -7 -10   8      111.98      106.82     10.30 o 
  -6 -10   8      116.84      116.25     11.15 o 
  -5 -10   8       13.82        5.06      4.28 o 
  -4 -10   8      340.08      339.98     18.79 o 
  -3 -10   8        1.57        3.16      3.26 o 
  -2 -10   8      154.84      161.25      9.16 o 
  -1 -10   8        0.30        0.14      3.39 o 
   0 -10   8      107.15      127.70     24.64 o 
   1 -10   8        0.92        6.02      4.60 o 
   2 -10   8      210.28      224.78     20.41 o 
 -13  -9   8        0.05       -0.68     11.55 o 
 -12  -9   8       96.71      104.55     19.64 o 
 -11  -9   8        0.06       -1.20      4.81 o 
 -10  -9   8      453.55      445.48     18.49 o 
  -9  -9   8       27.84       21.27      5.92 o 
  -8  -9   8      415.14      405.12     31.57 o 
  -7  -9   8        0.23       -2.50      2.50 o 
  -6  -9   8      166.86      157.95     11.40 o 
  -5  -9   8        6.45       -1.32      2.86 o 
  -4  -9   8       40.26       35.10      5.52 o 
  -3  -9   8       31.82       19.23      3.95 o 
  -2  -9   8      277.75      277.10     11.58 o 
  -1  -9   8       12.52        2.44      3.24 o 
   0  -9   8      215.89      223.70     10.21 o 
   1  -9   8        0.35       -3.24      3.24 o 
   2  -9   8      114.73      121.68     11.15 o 
   3  -9   8       15.16        2.31      6.93 o 
 -13  -8   8        0.05       -2.70      4.36 o 
 -12  -8   8      261.67      292.94     15.22 o 
 -11  -8   8       14.87       13.86      5.15 o 
 -10  -8   8      616.40      617.88     29.65 o 
  -9  -8   8       45.32       36.68      6.53 o 
  -8  -8   8      834.04      816.35     25.03 o 
  -7  -8   8        0.25       -0.74      2.11 o 
  -6  -8   8      940.87      945.19     17.15 o 
  -5  -8   8        1.42       -1.87      2.26 o 
  -4  -8   8      332.77      347.16     11.43 o 
  -3  -8   8        5.06       -2.71      2.71 o 
  -2  -8   8      278.85      281.80     10.48 o 
  -1  -8   8        0.09       -1.78      2.94 o 
   0  -8   8      513.51      499.78     14.21 o 
   1  -8   8       11.22        6.22      5.46 o 
   2  -8   8      212.78      214.75     10.03 o 
   3  -8   8        0.12       -0.98      4.06 o 
   4  -8   8      270.15      294.22     15.40 o 
   5  -8   8       20.78        9.24      6.93 o 
 -13  -7   8        0.48       -4.06      4.06 o 
 -12  -7   8      388.46      431.11     35.42 o 
 -11  -7   8       16.43        6.93      4.90 o 
 -10  -7   8      642.06      634.68     16.20 o 
  -9  -7   8        1.18        0.77      3.26 o 
  -8  -7   8      670.39      689.09     12.14 o 
  -7  -7   8      292.34      294.73      7.61 o 
  -6  -7   8      525.52      531.07     11.21 o 
  -5  -7   8       10.12        8.14      3.67 o 
  -4  -7   8     1034.71     1036.62     16.86 o 
  -3  -7   8        0.61       -0.59      1.80 o 
  -2  -7   8      331.63      335.78      9.70 o 
  -1  -7   8       55.69       71.14      5.97 o 
   0  -7   8      472.33      513.50     12.56 o 
   1  -7   8       10.87        7.95      2.56 o 
   2  -7   8      322.84      351.76      9.70 o 
   3  -7   8        0.06       -2.94      2.94 o 
   4  -7   8      171.83      182.17     11.94 o 
   5  -7   8       70.09       73.74     11.17 o 
   6  -7   8      180.29      172.96     12.72 o 
 -13  -6   8        4.43       -3.24      3.24 o 
 -12  -6   8       58.60       60.34     22.72 o 
 -11  -6   8       13.45        5.54      4.26 o 
 -10  -6   8      747.22      719.47     17.09 o 
  -9  -6   8        2.37       -1.75      3.22 o 
  -8  -6   8      701.60      706.56     11.26 o 
  -7  -6   8       11.34        7.14      2.24 o 
  -6  -6   8      771.45      777.86     11.60 o 
  -5  -6   8       24.20       16.36      2.10 o 
  -4  -6   8      716.40      715.36     10.78 o 
  -3  -6   8       36.82       31.45      2.67 o 
  -2  -6   8     1530.98     1559.33     22.35 o 
  -1  -6   8        9.20        7.25      1.80 o 
   0  -6   8      361.58      372.65      8.09 o 
   1  -6   8       55.32       59.01      5.36 o 
   2  -6   8      141.91      143.37      6.02 o 
   3  -6   8       16.24        8.60      2.56 o 
   4  -6   8      232.46      226.14      8.02 o 
   5  -6   8       29.13       18.41      5.78 o 
   6  -6   8      685.10      675.82     51.60 o 
   7  -6   8       14.05       13.17      5.78 o 
 -13  -5   8        1.55        4.55      3.98 o 
 -12  -5   8      165.90      169.48     12.69 o 
 -11  -5   8       40.01       23.87      5.15 o 
 -10  -5   8      584.15      605.65     29.85 o 
  -9  -5   8        2.52        0.89      2.31 o 
  -8  -5   8     1494.01     1490.28     29.06 o 
  -7  -5   8      294.85      277.27      6.36 o 
  -6  -5   8     1318.52     1356.96     18.13 o 
  -5  -5   8        6.92        7.37      1.79 o 
  -4  -5   8      845.45      842.33     11.76 o 
  -3  -5   8       71.91       70.04      3.47 o 
  -2  -5   8     1461.11     1417.95     16.99 o 
  -1  -5   8       55.11       57.04      3.15 o 
   0  -5   8     1117.11     1133.40     14.55 o 
   1  -5   8        0.04       -1.34      1.34 o 
   2  -5   8      622.73      622.79      9.80 o 
   3  -5   8        0.02       -1.45      1.45 o 
   4  -5   8      200.72      213.47      7.42 o 
   5  -5   8       10.30        6.02      3.39 o 
   6  -5   8       71.54       68.42      8.17 o 
   7  -5   8       49.70       40.52      8.82 o 
   8  -5   8      102.68      100.81     10.61 o 
 -13  -4   8       15.43       12.72      3.50 o 
 -12  -4   8      572.29      618.28     17.58 o 
 -11  -4   8       84.31       72.56      6.33 o 
 -10  -4   8      405.48      429.95     13.63 o 
  -9  -4   8       18.50       10.58      1.94 o 
  -8  -4   8      319.87      343.62      7.15 o 
  -7  -4   8      101.50      116.33      4.20 o 
  -6  -4   8      994.63     1011.64     13.51 o 
  -5  -4   8       15.27       12.96      1.69 o 
  -4  -4   8     1100.27     1059.20     11.96 o 
  -3  -4   8       32.50       31.46      2.84 o 
  -2  -4   8      749.81      723.19      9.93 o 
  -1  -4   8       12.63       11.36      1.24 o 
   0  -4   8     2513.17     2646.07     25.57 o 
   1  -4   8      108.15      119.91      4.13 o 
   2  -4   8     1327.60     1358.64     16.33 o 
   3  -4   8        1.86        0.84      1.19 o 
   4  -4   8      571.76      576.66     10.76 o 
   5  -4   8       49.53       48.25      8.23 o 
   6  -4   8      193.28      185.19      8.87 o 
   7  -4   8       71.51       59.88      6.34 o 
   8  -4   8      188.24      197.97      9.90 o 
   9  -4   8        8.10        6.16      3.56 o 
 -13  -3   8       24.55       20.23      4.77 o 
 -12  -3   8      401.49      385.22     12.23 o 
 -11  -3   8       12.11        8.60      2.59 o 
 -10  -3   8      352.84      340.73      8.46 o 
  -9  -3   8        4.17        0.52      1.42 o 
  -8  -3   8      217.76      228.01      5.89 o 
  -7  -3   8       12.13       12.38      1.93 o 
  -6  -3   8     1056.86     1044.14     13.79 o 
  -5  -3   8        0.72        0.06      1.07 o 
  -4  -3   8     1310.29     1291.54     14.02 o 
  -3  -3   8      106.47      114.72      4.41 o 
  -2  -3   8     4601.01     4811.47     68.75 o 
  -1  -3   8      227.43      244.56      5.99 o 
   0  -3   8     2629.62     2736.77     25.82 o 
   1  -3   8       21.92       16.60      1.44 o 
   2  -3   8      979.02      942.77     11.89 o 
   3  -3   8      276.82      277.87      6.37 o 
   4  -3   8     1003.95      995.98     13.39 o 
   5  -3   8        0.10       -1.36      1.36 o 
   6  -3   8     1058.85     1058.36     21.38 o 
   7  -3   8        2.33       -1.16      3.27 o 
   8  -3   8      110.81      111.53      7.67 o 
   9  -3   8        8.43        6.90      3.44 o 
  10  -3   8      112.16      131.69     15.40 o 
 -13  -2   8        4.25        8.93      6.28 o 
 -12  -2   8      358.67      351.94     20.79 o 
 -11  -2   8        6.61        1.54      3.51 o 
 -10  -2   8     1159.44     1163.86     22.12 o 
  -9  -2   8       97.72       86.18      4.63 o 
  -8  -2   8     2449.27     2383.26     27.16 o 
  -7  -2   8      294.82      300.31      6.56 o 
  -6  -2   8     1830.28     1803.44     21.01 o 
  -5  -2   8        5.32        3.65      1.37 o 
  -4  -2   8     1267.37     1264.83     13.60 o 
  -3  -2   8       28.35       13.07      1.76 o 
  -2  -2   8     1568.21     1567.22     20.11 o 
  -1  -2   8       12.80       11.91      1.64 o 
   0  -2   8     4843.86     4918.53     54.13 o 
   1  -2   8       37.56       40.61      2.15 o 
   2  -2   8     1944.96     1951.53     19.13 o 
   3  -2   8       70.87       68.32      3.33 o 
   4  -2   8      556.96      562.64      9.42 o 
   5  -2   8        4.99        2.87      1.36 o 
   6  -2   8      665.11      646.77     11.54 o 
   7  -2   8       22.69       17.16      3.49 o 
   8  -2   8      539.65      535.14     14.47 o 
   9  -2   8        0.14       -1.42      2.79 o 
  10  -2   8      137.32      126.95      8.42 o 
 -13  -1   8        0.07       -1.16      3.81 o 
 -12  -1   8      632.37      641.27     39.66 o 
 -11  -1   8       34.07       22.39      4.60 o 
 -10  -1   8      643.43      671.30     12.26 o 
  -9  -1   8       11.48        5.77      1.35 o 
  -8  -1   8      731.55      731.64     11.46 o 
  -7  -1   8      241.28      238.53      5.94 o 
  -6  -1   8     1336.43     1320.43     16.53 o 
  -5  -1   8        2.99        2.35      1.31 o 
  -4  -1   8     2626.02     2516.41     24.44 o 
  -3  -1   8        9.79        3.76      1.03 o 
  -2  -1   8      309.27      243.03      5.88 o 
  -1  -1   8      346.31      382.15      7.22 o 
   0  -1   8     4206.95     4287.31     47.44 o 
   1  -1   8       39.51       37.78      1.73 o 
   2  -1   8     3475.56     3641.50     30.85 o 
   3  -1   8       18.24       20.55      1.91 o 
   4  -1   8     1107.73     1068.15     15.09 o 
   5  -1   8        6.39        6.12      1.45 o 
   6  -1   8      738.16      705.84     12.17 o 
   7  -1   8      140.87      139.46      6.00 o 
   8  -1   8     1400.15     1396.11     24.26 o 
   9  -1   8       10.77        9.98      3.24 o 
  10  -1   8      231.97      225.51      9.88 o 
  11  -1   8        0.03        0.67      3.79 o 
 -12   0   8      215.41      218.33     11.98 o 
 -11   0   8        1.75        2.67      3.51 o 
 -10   0   8      540.37      552.74     16.20 o 
  -9   0   8        4.42        5.01      1.84 o 
  -8   0   8       73.94       68.69      3.86 o 
  -7   0   8        0.07       -0.72      1.58 o 
  -6   0   8     1463.56     1464.64     17.96 o 
  -5   0   8       57.24       58.09      3.28 o 
  -4   0   8     4299.22     4359.25     44.05 o 
  -3   0   8       56.47       53.06      2.27 o 
  -2   0   8     4602.79     4891.87     43.91 o 
  -1   0   8     1163.01     1323.99     21.12 o 
   0   0   8     1967.87     1998.75     26.65 o 
   1   0   8       86.26      100.05      2.22 o 
   2   0   8     1723.51     1697.02     17.87 o 
   3   0   8       67.17       64.63      2.93 o 
   4   0   8     1194.22     1161.36     13.59 o 
   5   0   8       17.69       15.36      1.71 o 
   6   0   8     1119.47     1106.18     14.95 o 
   7   0   8        0.56       -1.07      1.49 o 
   8   0   8      308.86      309.41      7.69 o 
   9   0   8       22.72       18.96      3.04 o 
  10   0   8      411.60      398.39     12.73 o 
  11   0   8        2.78        1.60      2.48 o 
 -12   1   8      120.43      119.90      9.80 o 
 -11   1   8       30.80       22.53      4.90 o 
 -10   1   8      585.94      590.17     15.37 o 
  -9   1   8       19.36       14.27      2.78 o 
  -8   1   8     1045.65     1041.03     15.72 o 
  -7   1   8       68.96       65.17      3.81 o 
  -6   1   8     3421.40     3407.96     39.65 o 
  -5   1   8      778.77      778.71     11.14 o 
  -4   1   8     2927.73     2989.52     31.45 o 
  -3   1   8       23.39       17.46      1.58 o 
  -2   1   8     6681.33     6792.14     60.17 o 
  -1   1   8      272.46      325.00      4.62 o 
   0   1   8     2429.78     2432.62     22.68 o 
   1   1   8     1362.03     1471.98     15.64 o 
   2   1   8      323.69      304.29      4.87 o 
   3   1   8       30.05       29.35      2.04 o 
   4   1   8      617.45      611.95      9.21 o 
   5   1   8        1.12       -0.42      1.00 o 
   6   1   8     1044.18     1017.67     13.69 o 
   7   1   8      171.51      164.05      5.15 o 
   8   1   8     1050.44     1009.77     13.82 o 
   9   1   8        0.49       -0.54      1.71 o 
  10   1   8      605.57      623.85     11.89 o 
  11   1   8       10.86       11.96      2.87 o 
  12   1   8       95.87       93.65      7.00 o 
 -12   2   8      313.25      329.28     15.22 o 
 -11   2   8        0.80        2.77      2.83 o 
 -10   2   8      286.08      311.38     10.96 o 
  -9   2   8        2.00        0.56      2.09 o 
  -8   2   8      532.16      506.79      9.99 o 
  -7   2   8      840.42      855.68     12.62 o 
  -6   2   8     1587.70     1584.52     19.32 o 
  -5   2   8      211.11      220.56      5.71 o 
  -4   2   8     3887.38     3896.33     39.99 o 
  -3   2   8      255.87      311.20      6.01 o 
  -2   2   8     1839.14     1773.08     19.71 o 
  -1   2   8        1.91       -0.85      0.85 o 
   0   2   8     5095.66     5117.71     45.41 o 
   1   2   8       94.64      117.99      2.88 o 
   2   2   8     6262.50     6585.67     57.70 o 
   3   2   8       22.99       30.95      2.25 o 
   4   2   8     1735.75     1755.72     20.87 o 
   5   2   8        0.06        0.42      1.00 o 
   6   2   8     1191.06     1155.60     15.08 o 
   7   2   8       35.86       43.84      3.74 o 
   8   2   8     1588.05     1578.44     23.38 o 
   9   2   8        7.32        4.46      1.66 o 
  10   2   8      693.14      697.20     12.31 o 
  11   2   8        0.58       -1.57      1.84 o 
  12   2   8      315.48      365.18     12.40 o 
 -11   3   8       20.40       18.59      4.38 o 
 -10   3   8      365.63      386.91     19.86 o 
  -9   3   8        2.92        3.92      2.59 o 
  -8   3   8      311.43      312.32     10.33 o 
  -7   3   8      523.06      515.72     10.91 o 
  -6   3   8      895.49      919.66     14.09 o 
  -5   3   8      131.31      133.07      4.99 o 
  -4   3   8     3781.76     3809.04     42.81 o 
  -3   3   8      115.75      116.05      4.27 o 
  -2   3   8     1697.87     1748.78     21.32 o 
  -1   3   8      204.81      251.57      6.01 o 
   0   3   8     2721.69     2849.75     28.89 o 
   1   3   8       28.79       38.18      2.25 o 
   2   3   8     5796.60     6072.48     58.17 o 
   3   3   8      258.88      267.58      4.68 o 
   4   3   8     4456.81     4484.04     43.68 o 
   5   3   8        0.03       -0.92      0.96 o 
   6   3   8     1535.34     1523.34     18.80 o 
   7   3   8       34.29       40.61      2.29 o 
   8   3   8      102.62      115.41      4.98 o 
   9   3   8       17.43       10.73      1.95 o 
  10   3   8      662.82      671.27     11.82 o 
  11   3   8       40.71       36.80      3.56 o 
  12   3   8      287.21      295.80      9.31 o 
  13   3   8        2.98        3.54      3.74 o 
 -11   4   8       54.21       78.31      8.84 o 
 -10   4   8      560.33      544.02     20.07 o 
  -9   4   8       48.33       50.74     12.69 o 
  -8   4   8     1127.75     1160.37     22.92 o 
  -7   4   8      250.97      237.35      8.80 o 
  -6   4   8      130.19      122.71      4.87 o 
  -5   4   8      450.12      474.35      9.02 o 
  -4   4   8      611.34      618.96     10.44 o 
  -3   4   8      792.35      829.23     12.39 o 
  -2   4   8     1942.25     1919.93     23.24 o 
  -1   4   8      224.84      241.56      5.42 o 
   0   4   8     1903.37     1859.91     19.99 o 
   1   4   8      126.58      156.68      3.67 o 
   2   4   8      822.95      784.73      9.75 o 
   3   4   8        1.19        1.60      0.92 o 
   4   4   8     2940.04     2993.56     32.66 o 
   5   4   8       27.02       21.04      3.52 o 
   6   4   8     1891.86     1885.44     28.85 o 
   7   4   8      306.32      303.99     11.12 o 
   8   4   8      907.14      857.67     13.48 o 
   9   4   8       27.10       21.14      2.13 o 
  10   4   8      391.80      413.57      9.71 o 
  11   4   8       35.00       23.95      2.48 o 
  12   4   8      171.79      169.90      6.90 o 
  13   4   8       16.57       11.45      3.61 o 
 -10   5   8      495.27      541.43     22.68 o 
  -9   5   8        0.00       -1.63      4.70 o 
  -8   5   8      731.24      714.15     17.38 o 
  -7   5   8        8.77        7.86      3.41 o 
  -6   5   8      424.46      420.80     11.80 o 
  -5   5   8      173.82      177.74      5.52 o 
  -4   5   8       61.90       53.96      3.47 o 
  -3   5   8      343.77      320.24      6.98 o 
  -2   5   8      380.42      351.74      6.93 o 
  -1   5   8        7.31        4.34      1.40 o 
   0   5   8     2921.75     3059.34     31.15 o 
   1   5   8       32.62       28.58      2.31 o 
   2   5   8     2485.58     2563.80     26.02 o 
   3   5   8        0.62        0.19      0.77 o 
   4   5   8     3932.29     3979.12     46.62 o 
   5   5   8       84.66       84.15      3.25 o 
   6   5   8     1720.42     1733.34     22.70 o 
   7   5   8      312.08      319.75     10.56 o 
   8   5   8     2029.21     1970.16     30.21 o 
   9   5   8       43.57       44.34      2.73 o 
  10   5   8      426.05      438.60      9.58 o 
  11   5   8       21.69       13.49      3.05 o 
  12   5   8      194.90      224.75      8.82 o 
  13   5   8        5.18       -1.54      6.16 o 
  -9   6   8       22.21       28.56      4.53 o 
  -8   6   8      322.10      318.73     11.41 o 
  -7   6   8       15.58       10.90      3.34 o 
  -6   6   8     1529.06     1502.09     27.24 o 
  -5   6   8        4.08        1.97      2.20 o 
  -4   6   8      851.11      829.91     13.01 o 
  -3   6   8        7.45        3.85      1.47 o 
  -2   6   8     1063.37     1060.70     14.88 o 
  -1   6   8        0.03       -0.07      0.96 o 
   0   6   8      463.03      451.80      6.94 o 
   1   6   8        3.95        3.31      0.99 o 
   2   6   8     1746.84     1722.21     34.25 o 
   3   6   8      641.08      654.78     17.09 o 
   4   6   8     2249.68     2261.31     42.38 o 
   5   6   8      818.72      857.02     20.13 o 
   6   6   8     2295.71     2320.74     28.91 o 
   7   6   8       24.21       36.87      3.48 o 
   8   6   8      814.49      856.44     13.68 o 
   9   6   8        0.85        3.43      1.66 o 
  10   6   8      832.69      831.41     14.18 o 
  11   6   8      110.66      113.98     11.55 o 
  12   6   8      373.84      358.87     20.79 o 
  13   6   8       24.37       13.09      6.93 o 
  -8   7   8      761.72      754.58     18.84 o 
  -7   7   8       68.43       79.08      6.53 o 
  -6   7   8      601.08      581.09     15.05 o 
  -5   7   8       22.21       19.58      3.26 o 
  -4   7   8      663.26      647.18     13.20 o 
  -3   7   8      110.12      113.97      4.39 o 
  -2   7   8      887.53      880.90     14.62 o 
  -1   7   8        1.48        0.45      1.14 o 
   0   7   8      697.26      689.53      9.67 o 
   1   7   8        1.72        0.82      0.68 o 
   2   7   8      171.82      165.21      9.52 o 
   3   7   8      588.62      573.12     23.10 o 
   4   7   8      953.49      944.68     22.31 o 
   5   7   8       81.48       92.22      7.57 o 
   6   7   8     4215.76     4279.68     75.09 o 
   7   7   8      258.29      259.10      9.62 o 
   8   7   8      347.89      346.10      9.36 o 
   9   7   8        0.00        0.51      2.07 o 
  10   7   8      730.07      738.21     21.95 o 
  11   7   8       44.73       27.72      6.93 o 
  12   7   8      470.56      463.60     23.87 o 
  13   7   8        7.30       -6.16      6.16 o 
  14   7   8      330.57      375.81     23.87 o 
  -7   8   8        6.06        6.39      3.21 o 
  -6   8   8      344.91      359.18     17.35 o 
  -5   8   8        0.99       -1.01      2.37 o 
  -4   8   8      392.43      398.54     11.59 o 
  -3   8   8      118.43      111.64      5.79 o 
  -2   8   8      377.38      377.78      7.99 o 
  -1   8   8      117.60      120.53      4.37 o 
   0   8   8     1893.81     2016.82     27.81 o 
   1   8   8       55.05       50.43      6.62 o 
   2   8   8     1327.94     1318.60     29.39 o 
   3   8   8      215.97      201.50     10.61 o 
   4   8   8      607.77      601.91     17.15 o 
   5   8   8      148.15      137.69     11.94 o 
   6   8   8      754.10      759.74     19.60 o 
   7   8   8     1145.40     1153.93     25.86 o 
   8   8   8      964.68      996.78     23.40 o 
   9   8   8        6.29        7.91      2.67 o 
  10   8   8      371.65      402.00     21.56 o 
  11   8   8       54.59       32.34      7.70 o 
  12   8   8      401.06      381.20     21.56 o 
  13   8   8        4.51        3.85      6.93 o 
  14   8   8      365.38      392.75     24.64 o 
  -7   9   8       38.03       27.72      6.93 o 
  -6   9   8      372.76      368.15     12.65 o 
  -5   9   8       27.34       22.72      4.45 o 
  -4   9   8      453.73      435.57     14.81 o 
  -3   9   8       24.00       16.77      3.08 o 
  -2   9   8      461.58      453.99     10.69 o 
  -1   9   8        1.88        2.31      1.56 o 
   0   9   8     2119.34     2133.76     26.71 o 
   1   9   8       24.68       12.71      4.36 o 
   2   9   8     1819.08     1842.39     38.91 o 
   3   9   8       20.64       20.28      5.01 o 
   4   9   8      128.70      126.05      9.52 o 
   5   9   8      458.88      485.78     15.51 o 
   6   9   8        3.07        2.81      2.20 o 
   7   9   8     1042.37      985.35     38.51 o 
   8   9   8      370.91      396.43     13.81 o 
   9   9   8        0.52       -0.28      2.67 o 
  10   9   8      510.14      487.48     23.87 o 
  11   9   8        7.99        1.54      5.39 o 
  12   9   8      647.68      620.71     29.26 o 
  13   9   8        8.17       -5.39      6.93 o 
  14   9   8      339.16      325.76     22.33 o 
  -5  10   8        0.52        4.80      4.42 o 
  -4  10   8      219.03      195.99     23.87 o 
  -3  10   8       36.29       30.72      5.70 o 
  -2  10   8      825.06      788.53     23.89 o 
  -1  10   8      172.08      171.57     14.25 o 
   0  10   8     1396.61     1387.21     26.26 o 
   1  10   8       43.94       43.47     12.71 o 
   2  10   8      481.19      473.99     16.60 o 
   3  10   8      133.29      113.91      9.52 o 
   4  10   8      753.33      720.77     20.42 o 
   5  10   8        1.48       -0.38      2.20 o 
   6  10   8      331.46      333.15     10.50 o 
   7  10   8      133.76      133.65      7.95 o 
   8  10   8      223.05      238.51     10.85 o 
   9  10   8        1.78       -2.31      5.39 o 
  10  10   8      251.16      236.42     16.94 o 
  11  10   8        0.62       -4.62      6.16 o 
  12  10   8      326.21      308.81     20.79 o 
  13  10   8        9.95       -5.39      6.93 o 
  -4  11   8      192.22      181.80     12.93 o 
  -3  11   8        7.49        3.42      4.26 o 
  -2  11   8      412.10      406.88     22.33 o 
  -1  11   8       12.64        6.16      4.26 o 
   0  11   8     1011.79      978.13     56.22 o 
   1  11   8      106.26      108.85      9.76 o 
   2  11   8     1211.39     1198.47     30.22 o 
   3  11   8       13.66        8.47      4.36 o 
   4  11   8      295.37      284.94     11.43 o 
   5  11   8        5.53        2.73      2.59 o 
   6  11   8      748.67      763.83     21.46 o 
   7  11   8        7.30       10.01      6.93 o 
   8  11   8      691.16      695.71     32.34 o 
   9  11   8        0.75       -6.16      6.16 o 
  10  11   8      249.31      268.00     19.25 o 
  11  11   8       10.59        7.70      7.70 o 
  12  11   8      128.82      154.79     16.17 o 
  13  11   8        2.28       -3.85      7.70 o 
  -3  12   8        0.08        1.13      4.42 o 
  -2  12   8       56.02       46.02      9.24 o 
  -1  12   8        0.02        2.10      4.06 o 
   0  12   8      461.91      465.42     18.49 o 
   1  12   8        4.61        7.32      4.90 o 
   2  12   8     1263.98     1227.23     31.82 o 
   3  12   8        6.23       -0.73      2.89 o 
   4  12   8      324.67      328.62     11.70 o 
   5  12   8        8.41        8.28      4.62 o 
   6  12   8      466.93      463.04     22.33 o 
   7  12   8      185.14      157.87     16.17 o 
   8  12   8      618.18      623.05     27.34 o 
   9  12   8       33.63       16.94      8.47 o 
  10  12   8      558.28      581.43     29.26 o 
  11  12   8        1.09       -6.16      6.16 o 
  12  12   8      147.98      150.17     17.71 o 
  13  12   8        0.18       -3.85      7.70 o 
  -1  13   8       54.98       57.08     13.48 o 
   0  13   8      141.00      146.14     11.83 o 
   1  13   8        1.06        5.39      4.90 o 
   2  13   8      274.77      267.48     14.42 o 
   3  13   8        4.01        0.59      4.60 o 
   4  13   8      489.86      469.77     18.51 o 
   5  13   8       10.40        2.70      4.26 o 
   6  13   8      339.63      336.72     21.18 o 
   7  13   8       35.45       16.94      9.24 o 
   8  13   8      310.38      274.16     21.56 o 
   9  13   8        1.77        3.08      6.93 o 
  10  13   8      360.79      341.16     23.10 o 
  11  13   8        2.17        0.77      8.47 o 
  12  13   8      199.72      201.00     20.79 o 
   1  14   8       11.11       19.73      5.70 o 
   2  14   8       92.41       94.84     11.07 o 
   3  14   8       21.72       19.88      5.92 o 
   4  14   8      170.51      170.80     14.63 o 
   5  14   8        2.34        0.14      4.26 o 
   6  14   8      158.56      172.85     13.86 o 
   7  14   8        2.80       -4.62      6.93 o 
   8  14   8      404.26      374.27     24.64 o 
   9  14   8       15.00        3.08      9.24 o 
  10  14   8      447.24      463.60     27.72 o 
  11  14   8        1.87       -7.70      7.70 o 
   4  15   8      125.37      132.58     11.94 o 
   5  15   8       20.33       18.87      5.70 o 
   6  15   8      166.52      164.16     12.49 o 
   7  15   8        0.68       -6.93      6.93 o 
   8  15   8      515.91      539.85     31.57 o 
   9  15   8       41.06       22.33     10.78 o 
  -6 -12   9        8.40       10.75      8.09 o 
 -10 -11   9        0.41       -4.62      8.47 o 
  -9 -11   9       39.31       42.66      7.39 o 
  -8 -11   9        5.95        1.85      5.13 o 
  -7 -11   9       65.72       61.69     11.55 o 
  -6 -11   9       51.34       29.78      7.22 o 
  -5 -11   9      514.29      495.47     15.78 o 
  -4 -11   9       41.00       41.14     10.06 o 
  -3 -11   9      223.39      265.08     11.79 o 
  -2 -11   9        3.77        4.54      4.92 o 
  -1 -11   9       69.99       61.61     13.09 o 
 -11 -10   9       89.82      100.49     15.02 o 
 -10 -10   9        0.03        2.92      5.15 o 
  -9 -10   9      183.19      192.83     13.86 o 
  -8 -10   9        2.34        2.96      5.15 o 
  -7 -10   9      185.53      187.98     16.94 o 
  -6 -10   9        0.03       -3.01      3.01 o 
  -5 -10   9       67.16       76.41      7.47 o 
  -4 -10   9        3.49       -0.29      3.50 o 
  -3 -10   9      137.43      135.75      8.69 o 
  -2 -10   9       14.13       10.38      3.95 o 
  -1 -10   9      131.61      143.09     12.74 o 
   0 -10   9        0.01       -3.08      4.36 o 
   1 -10   9       80.63       67.00     14.63 o 
 -12  -9   9        0.13       -1.97      6.55 o 
 -11  -9   9      229.06      213.07     14.36 o 
 -10  -9   9        3.65        1.45      4.81 o 
  -9  -9   9      323.39      343.78     16.85 o 
  -8  -9   9       16.04        9.70      5.36 o 
  -7  -9   9      282.42      300.72     11.42 o 
  -6  -9   9        8.81        7.66      5.15 o 
  -5  -9   9      347.90      360.47     12.57 o 
  -4  -9   9       16.70        6.89      3.59 o 
  -3  -9   9      137.34      140.86      8.69 o 
  -2  -9   9        0.17       -2.79      2.79 o 
  -1  -9   9      191.40      204.34     13.13 o 
   0  -9   9        1.84        0.60      3.39 o 
   1  -9   9      134.43      138.42     11.44 o 
   2  -9   9        0.25        2.31      4.36 o 
 -12  -8   9       16.82       13.86     11.55 o 
 -11  -8   9      289.52      291.42     15.76 o 
 -10  -8   9        5.37        5.19      5.15 o 
  -9  -8   9      302.72      300.28     16.94 o 
  -8  -8   9      226.75      210.61     13.58 o 
  -7  -8   9      478.88      503.45     11.96 o 
  -6  -8   9       70.61       58.13      6.30 o 
  -5  -8   9     1185.29     1211.91     29.23 o 
  -4  -8   9        2.93       -2.45      2.45 o 
  -3  -8   9      235.33      250.04     10.29 o 
  -2  -8   9        0.08       -2.94      2.94 o 
  -1  -8   9      150.61      166.55      9.01 o 
   0  -8   9        6.01        5.41      3.50 o 
   1  -8   9      203.00      219.55     10.05 o 
   2  -8   9        6.87        8.74      4.60 o 
   3  -8   9      238.92      244.41     17.33 o 
   4  -8   9       31.91       33.11      6.53 o 
 -13  -7   9       24.16       20.02      6.93 o 
 -12  -7   9        5.68        4.24      5.01 o 
 -11  -7   9      179.30      157.57     12.71 o 
 -10  -7   9        0.21       -1.33      4.06 o 
  -9  -7   9      764.46      739.19     23.68 o 
  -8  -7   9        6.58        2.92      3.03 o 
  -7  -7   9      288.38      269.55     10.42 o 
  -6  -7   9       35.82       21.33      3.59 o 
  -5  -7   9      649.43      648.40     16.36 o 
  -4  -7   9       11.08        8.21      3.26 o 
  -3  -7   9      911.94      913.42     17.06 o 
  -2  -7   9        0.04       -2.22      2.22 o 
  -1  -7   9      394.64      405.04     10.84 o 
   0  -7   9        0.26       -0.77      2.71 o 
   1  -7   9      275.96      295.74     11.06 o 
   2  -7   9        3.08       -2.39      2.94 o 
   3  -7   9      171.27      177.92     11.62 o 
   4  -7   9        0.66        1.64      4.24 o 
   5  -7   9      357.79      362.08     24.64 o 
 -13  -6   9       80.44       76.35     10.40 o 
 -12  -6   9        1.78       -1.16      6.55 o 
 -11  -6   9      317.26      308.02     15.22 o 
 -10  -6   9       12.73       13.09      4.90 o 
  -9  -6   9      850.21      820.60     24.77 o 
  -8  -6   9       16.46       12.82      3.01 o 
  -7  -6   9      619.45      609.45     15.06 o 
  -6  -6   9       13.58        6.72      2.95 o 
  -5  -6   9      552.22      513.35     13.68 o 
  -4  -6   9        3.94        4.84      2.86 o 
  -3  -6   9      529.62      519.84     26.14 o 
  -2  -6   9       14.57        9.09      3.17 o 
  -1  -6   9      692.68      693.00     14.22 o 
   0  -6   9       12.92        6.50      2.67 o 
   1  -6   9      391.87      391.92     10.68 o 
   2  -6   9       23.53       15.30      6.19 o 
   3  -6   9      199.18      207.78     11.40 o 
   4  -6   9        3.51        0.06      4.24 o 
   5  -6   9      134.24      131.90     11.17 o 
   6  -6   9        1.16        1.59      5.78 o 
 -13  -5   9      317.88      339.27     16.00 o 
 -12  -5   9       16.70        4.30      4.60 o 
 -11  -5   9      209.98      227.09     12.79 o 
 -10  -5   9        0.05       -2.96      2.96 o 
  -9  -5   9      372.57      377.87     11.65 o 
  -8  -5   9       93.86       83.15      4.54 o 
  -7  -5   9      529.07      546.76     16.94 o 
  -6  -5   9       18.30       11.15      1.96 o 
  -5  -5   9      846.85      818.89     15.90 o 
  -4  -5   9        0.04       -1.40      1.89 o 
  -3  -5   9      487.73      466.90     12.56 o 
  -2  -5   9       94.32       96.18      5.46 o 
  -1  -5   9      392.46      369.75     11.54 o 
   0  -5   9       31.84       25.23      3.72 o 
   1  -5   9      406.73      408.34     10.47 o 
   2  -5   9        5.17        4.00      2.48 o 
   3  -5   9      618.33      636.40     14.12 o 
   4  -5   9       64.85       55.11      8.61 o 
   5  -5   9      192.35      199.35     11.70 o 
   6  -5   9        2.23       -4.24      6.55 o 
   7  -5   9       56.72       58.24     26.18 o 
 -13  -4   9      330.30      389.67     25.41 o 
 -12  -4   9        2.82        0.00      6.16 o 
 -11  -4   9      366.82      368.65     15.68 o 
 -10  -4   9       12.72        7.90      2.95 o 
  -9  -4   9      508.81      540.36     11.58 o 
  -8  -4   9      149.05      119.57      4.61 o 
  -7  -4   9       51.59       56.12      3.63 o 
  -6  -4   9       20.16       12.60      1.86 o 
  -5  -4   9      569.34      599.55      9.36 o 
  -4  -4   9      196.55      210.26      5.45 o 
  -3  -4   9     1289.72     1255.88     17.96 o 
  -2  -4   9        8.26        2.71      1.80 o 
  -1  -4   9     1313.68     1307.80     19.96 o 
   0  -4   9        2.04        0.28      1.15 o 
   1  -4   9      698.85      702.17     10.10 o 
   2  -4   9      117.91      118.92      4.90 o 
   3  -4   9      880.71      887.85     14.21 o 
   4  -4   9        1.50        1.08      2.00 o 
   5  -4   9     1031.55     1041.04     22.45 o 
   6  -4   9        4.91        1.79      3.21 o 
   7  -4   9       78.59       67.97      8.66 o 
   8  -4   9        0.55        4.52      4.06 o 
 -13  -3   9      462.02      506.83     15.20 o 
 -12  -3   9        0.91        4.17      2.78 o 
 -11  -3   9      364.10      380.14     12.20 o 
 -10  -3   9        0.04       -1.21      8.47 o 
  -9  -3   9     1428.90     1435.89     20.36 o 
  -8  -3   9        7.29        7.06      1.89 o 
  -7  -3   9      851.12      865.40     12.51 o 
  -6  -3   9       73.52       69.36      3.57 o 
  -5  -3   9      534.74      539.63      8.68 o 
  -4  -3   9      122.06      117.23      3.60 o 
  -3  -3   9      147.13      130.63      4.99 o 
  -2  -3   9       47.86       43.32      3.18 o 
  -1  -3   9     1810.94     1808.68     23.27 o 
   0  -3   9        0.63       -1.54      1.56 o 
   1  -3   9     1378.86     1387.53     16.28 o 
   2  -3   9       27.34       23.94      2.10 o 
   3  -3   9      492.61      486.24      9.01 o 
   4  -3   9        2.09        1.61      1.73 o 
   5  -3   9      836.63      821.01     13.82 o 
   6  -3   9       32.07       20.74      3.04 o 
   7  -3   9      406.25      397.72     16.06 o 
   8  -3   9        0.43        0.99      6.55 o 
   9  -3   9       58.87       71.38      8.97 o 
 -13  -2   9      403.38      462.07     17.40 o 
 -12  -2   9        0.67       -1.77      2.71 o 
 -11  -2   9      467.97      504.50     33.50 o 
 -10  -2   9       43.25       34.50      3.96 o 
  -9  -2   9     1072.61     1073.56     16.52 o 
  -8  -2   9        4.15        3.71      1.66 o 
  -7  -2   9      958.51      926.85     11.96 o 
  -6  -2   9      627.25      650.80     10.16 o 
  -5  -2   9     1723.14     1783.62     20.75 o 
  -4  -2   9       96.15      102.88      2.90 o 
  -3  -2   9        6.37        3.27      1.59 o 
  -2  -2   9        7.95        4.28      1.59 o 
  -1  -2   9      977.29      953.17     13.97 o 
   0  -2   9        7.20        2.57      1.40 o 
   1  -2   9     1675.52     1692.71     21.07 o 
   2  -2   9        0.00       -0.98      0.98 o 
   3  -2   9      903.88      868.22     14.59 o 
   4  -2   9        1.56        0.49      1.48 o 
   5  -2   9      549.17      537.42      9.54 o 
   6  -2   9       32.38       23.51      2.89 o 
   7  -2   9      509.16      515.28     14.02 o 
   8  -2   9       25.78       22.48      7.70 o 
   9  -2   9      347.50      329.85     11.82 o 
  10  -2   9       10.03        4.62      3.56 o 
 -12  -1   9        1.50       -1.30      3.51 o 
 -11  -1   9      577.50      613.18     19.51 o 
 -10  -1   9        4.07        6.54      2.04 o 
  -9  -1   9      678.06      723.77     12.92 o 
  -8  -1   9       99.49       86.83      4.25 o 
  -7  -1   9      579.03      583.15      9.90 o 
  -6  -1   9       36.22       28.54      2.64 o 
  -5  -1   9     2270.21     2270.75     25.27 o 
  -4  -1   9        5.12        4.96      1.05 o 
  -3  -1   9     1992.78     2007.74     25.40 o 
  -2  -1   9      184.46      189.07      5.41 o 
  -1  -1   9      448.69      456.52      8.84 o 
   0  -1   9        7.40        4.55      1.52 o 
   1  -1   9      733.26      766.48     14.27 o 
   2  -1   9      324.85      344.04      4.99 o 
   3  -1   9     1558.20     1566.95     17.45 o 
   4  -1   9        2.42        0.32      1.11 o 
   5  -1   9     1069.37     1084.64     15.12 o 
   6  -1   9       29.25       26.34      3.20 o 
   7  -1   9      291.37      276.53      7.43 o 
   8  -1   9       82.95       63.60      6.51 o 
   9  -1   9      311.04      319.39     11.34 o 
  10  -1   9       10.06        7.91      3.39 o 
 -12   0   9        9.80       14.20      4.81 o 
 -11   0   9      267.33      271.20     12.79 o 
 -10   0   9        0.56       -0.22      2.24 o 
  -9   0   9      663.47      667.22     12.34 o 
  -8   0   9        0.51       -1.16      1.16 o 
  -7   0   9     1052.20     1058.37     15.91 o 
  -6   0   9      308.22      282.76      6.50 o 
  -5   0   9     1431.29     1424.87     17.47 o 
  -4   0   9        1.47        1.76      1.35 o 
  -3   0   9     2448.96     2528.99     24.51 o 
  -2   0   9       24.71       21.84      2.16 o 
  -1   0   9     2735.49     2796.92     32.85 o 
   0   0   9        2.87        0.46      1.37 o 
   1   0   9     1389.73     1364.72     24.73 o 
   2   0   9       17.66       11.65      1.20 o 
   3   0   9        1.95       -0.25      1.02 o 
   4   0   9      184.90      184.95      4.69 o 
   5   0   9      698.03      681.64     10.23 o 
   6   0   9        4.43        3.47      1.09 o 
   7   0   9      620.67      580.79     10.62 o 
   8   0   9       28.61       24.09      3.72 o 
   9   0   9      387.86      389.50      9.13 o 
  10   0   9        6.12        4.97      3.78 o 
  11   0   9      156.02      166.44      7.93 o 
 -12   1   9        2.97        0.87      4.24 o 
 -11   1   9      257.35      284.38     15.40 o 
 -10   1   9        1.26        2.12      2.86 o 
  -9   1   9      299.37      318.21      9.40 o 
  -8   1   9       66.05       54.76      4.16 o 
  -7   1   9      814.68      825.66     12.50 o 
  -6   1   9     1689.53     1749.79     21.08 o 
  -5   1   9     2950.07     2954.07     36.40 o 
  -4   1   9       15.40       13.68      1.94 o 
  -3   1   9     2688.80     2595.95     25.34 o 
  -2   1   9      163.64      164.33      3.76 o 
  -1   1   9     4210.19     4464.21     40.32 o 
   0   1   9       41.73       58.86      2.25 o 
   1   1   9     3335.51     3404.45     33.53 o 
   2   1   9      208.92      231.99      4.27 o 
   3   1   9      241.53      215.39      4.34 o 
   4   1   9        0.89       -0.77      1.00 o 
   5   1   9      319.21      329.62      6.43 o 
   6   1   9        8.29        4.29      1.14 o 
   7   1   9      404.97      411.57      9.50 o 
   8   1   9       16.08       14.23      2.73 o 
   9   1   9     1052.12     1017.86     14.70 o 
  10   1   9        0.51        0.44      1.98 o 
  11   1   9      331.45      358.19     10.47 o 
 -11   2   9      182.97      186.08     13.00 o 
 -10   2   9       43.66       42.70      7.52 o 
  -9   2   9      146.30      161.04      8.00 o 
  -8   2   9       42.94       36.00      3.18 o 
  -7   2   9       94.27       92.55      4.21 o 
  -6   2   9      175.65      175.75      5.43 o 
  -5   2   9     8616.68     8400.00    167.38 o 
  -4   2   9      833.88      871.00     12.22 o 
  -3   2   9     5661.84     5731.67     56.91 o 
  -2   2   9      342.75      374.86      6.52 o 
  -1   2   9     1502.05     1443.81     15.06 o 
   0   2   9        3.84        5.17      1.18 o 
   1   2   9     2572.29     2709.58     25.03 o 
   2   2   9       15.18        7.26      1.25 o 
   3   2   9     2606.81     2729.00     30.83 o 
   4   2   9       22.03       22.36      1.98 o 
   5   2   9     1473.58     1509.40     18.79 o 
   6   2   9       54.57       53.16      2.75 o 
   7   2   9      135.61      144.43      5.57 o 
   8   2   9        2.18       -1.80      1.80 o 
   9   2   9      689.68      652.88     13.28 o 
  10   2   9        3.48       -0.66      1.78 o 
  11   2   9      258.20      243.69      8.55 o 
  12   2   9        8.55       13.59      4.60 o 
 -11   3   9      173.55      165.88     14.09 o 
 -10   3   9       11.33        8.47      3.11 o 
  -9   3   9      541.55      561.86     15.14 o 
  -8   3   9       29.63       24.11      3.69 o 
  -7   3   9      154.54      157.88      6.34 o 
  -6   3   9      318.81      309.62     10.24 o 
  -5   3   9     1680.73     1686.89     22.10 o 
  -4   3   9      194.63      178.55      6.24 o 
  -3   3   9     2328.93     2355.64     28.05 o 
  -2   3   9       33.20       26.38      2.38 o 
  -1   3   9     3647.48     3718.02     41.18 o 
   0   3   9        6.83        1.86      1.43 o 
   1   3   9     2401.13     2436.73     23.22 o 
   2   3   9      158.91      155.03      3.88 o 
   3   3   9     2758.37     2722.52     27.83 o 
   4   3   9        0.79       -0.53      1.28 o 
   5   3   9     2868.90     2883.24     32.65 o 
   6   3   9      222.12      246.98      5.52 o 
   7   3   9      623.78      615.97     10.62 o 
   8   3   9       94.51       69.12      4.51 o 
   9   3   9      358.03      379.25      9.53 o 
  10   3   9        6.26        2.85      1.91 o 
  11   3   9      214.16      215.32      7.59 o 
  12   3   9        0.78       -1.16      4.24 o 
 -10   4   9        3.58        0.74      3.05 o 
  -9   4   9      526.47      519.38     14.47 o 
  -8   4   9        7.65        1.54      4.54 o 
  -7   4   9      514.82      529.30     13.79 o 
  -6   4   9      223.10      221.43      6.55 o 
  -5   4   9      184.06      185.25      5.85 o 
  -4   4   9       57.34       55.83      3.80 o 
  -3   4   9     1390.65     1373.90     20.50 o 
  -2   4   9        8.34        7.37      1.68 o 
  -1   4   9     1996.08     2049.28     24.60 o 
   0   4   9        2.12        1.14      1.30 o 
   1   4   9     3415.96     3494.74     35.15 o 
   2   4   9       11.26       10.74      1.47 o 
   3   4   9     3367.74     3329.75     33.36 o 
   4   4   9       51.93       50.22      2.61 o 
   5   4   9     1852.19     1835.03     22.03 o 
   6   4   9      259.03      257.13      5.69 o 
   7   4   9     1256.80     1287.16     16.93 o 
   8   4   9        4.80        1.79      1.02 o 
   9   4   9      731.67      743.04     13.85 o 
  10   4   9        0.05       -1.29      2.13 o 
  11   4   9      288.17      301.04      7.91 o 
  12   4   9       14.52       13.36      5.15 o 
  13   4   9       79.00       71.62     11.55 o 
 -10   5   9       13.96       14.86      3.95 o 
  -9   5   9      237.68      221.85      9.84 o 
  -8   5   9       10.38       10.68      3.24 o 
  -7   5   9      373.66      361.73     11.55 o 
  -6   5   9       77.49       63.53      5.69 o 
  -5   5   9     1913.50     1928.79     25.29 o 
  -4   5   9      375.87      379.17      8.05 o 
  -3   5   9     1959.74     1965.14     24.57 o 
  -2   5   9       24.61       17.84      1.89 o 
  -1   5   9      296.31      274.77      6.21 o 
   0   5   9       15.40       10.94      1.51 o 
   1   5   9     1630.67     1684.54     18.57 o 
   2   5   9       23.40       22.73      1.98 o 
   3   5   9     3194.77     3263.47     32.77 o 
   4   5   9      700.78      731.39      9.26 o 
   5   5   9     3267.55     3361.54     40.56 o 
   6   5   9       11.00        4.41      3.14 o 
   7   5   9      213.16      207.18      7.02 o 
   8   5   9        4.05        2.88      1.89 o 
   9   5   9     1484.65     1384.90     29.39 o 
  10   5   9       48.71       33.73      7.22 o 
  11   5   9      470.23      432.80     22.33 o 
  12   5   9        9.57        6.60      3.70 o 
  13   5   9       54.66       68.67      7.88 o 
  -9   6   9      681.88      745.10     28.58 o 
  -8   6   9       53.66       53.82      5.83 o 
  -7   6   9      350.65      332.33     10.96 o 
  -6   6   9       59.28       42.71      4.85 o 
  -5   6   9     1090.85     1058.58     20.81 o 
  -4   6   9        0.67        1.35      1.76 o 
  -3   6   9     1606.21     1613.33     21.22 o 
  -2   6   9       78.34       78.99      4.08 o 
  -1   6   9      966.71     1029.68     17.41 o 
   0   6   9       20.35       15.98      1.74 o 
   1   6   9      531.27      525.93      8.55 o 
   2   6   9       15.00       15.57      2.22 o 
   3   6   9     1168.19     1180.89     21.30 o 
   4   6   9       32.08       21.49      4.06 o 
   5   6   9     8517.25     8592.54    255.68 o 
   6   6   9      389.51      412.91      9.34 o 
   7   6   9     1222.60     1254.12     21.02 o 
   8   6   9      450.44      441.77     12.58 o 
   9   6   9     1070.00     1115.26     33.11 o 
  10   6   9       24.98       26.78      9.63 o 
  11   6   9      374.34      344.24     19.25 o 
  12   6   9       23.43       14.63      6.93 o 
  13   6   9      184.88      180.21     16.17 o 
  -8   7   9       14.67       17.99      3.80 o 
  -7   7   9      393.22      376.24     12.28 o 
  -6   7   9       22.78       15.93      3.50 o 
  -5   7   9      711.52      697.28     16.36 o 
  -4   7   9       61.99       51.92      5.06 o 
  -3   7   9     1117.72     1129.76     16.33 o 
  -2   7   9       33.77       38.34      3.30 o 
  -1   7   9     1603.88     1642.57     21.25 o 
   0   7   9       24.41       16.97      1.90 o 
   1   7   9      811.57      878.09     12.62 o 
   2   7   9        3.37        2.05      1.91 o 
   3   7   9      572.36      558.38     16.31 o 
   4   7   9      391.23      378.92     16.17 o 
   5   7   9     4516.88     4491.66     78.57 o 
   6   7   9       73.67       73.23      7.62 o 
   7   7   9     2083.41     2099.04     41.09 o 
   8   7   9       59.07       53.91      9.24 o 
   9   7   9     1010.10     1036.86     43.51 o 
  10   7   9       24.86       31.58      8.47 o 
  11   7   9      383.88      358.87     20.79 o 
  12   7   9        0.68       -3.85      5.39 o 
  13   7   9      318.31      339.62     22.33 o 
  -7   8   9      416.73      411.83     13.65 o 
  -6   8   9       27.03       20.16      3.72 o 
  -5   8   9      662.09      629.77     15.79 o 
  -4   8   9        2.33        1.60      2.37 o 
  -3   8   9      518.90      498.05     11.38 o 
  -2   8   9       44.05       35.84      3.35 o 
  -1   8   9      452.46      461.00      8.96 o 
   0   8   9       17.12       12.85      1.91 o 
   1   8   9      932.68      998.41     22.79 o 
   2   8   9      111.42      106.46      8.97 o 
   3   8   9     1878.04     1820.36     37.53 o 
   4   8   9        0.01       -1.35      3.47 o 
   5   8   9      769.70      761.63     20.42 o 
   6   8   9      249.23      259.42     11.15 o 
   7   8   9      405.26      406.83     34.27 o 
   8   8   9       81.03       82.29      7.02 o 
   9   8   9      537.93      572.39     16.55 o 
  10   8   9        0.25       -2.31      5.39 o 
  11   8   9      571.48      550.63     25.41 o 
  12   8   9        0.05       -5.39      5.39 o 
  13   8   9      515.74      542.16     27.72 o 
  -6   9   9        0.60       -0.31      4.06 o 
  -5   9   9      306.73      285.36     14.58 o 
  -4   9   9       22.23       20.35      3.44 o 
  -3   9   9      706.37      658.98     21.15 o 
  -2   9   9       44.57       28.65      5.15 o 
  -1   9   9      946.72      927.27     19.51 o 
   0   9   9       75.99       82.39      6.23 o 
   1   9   9      826.88      814.17     18.11 o 
   2   9   9      194.94      184.38     10.35 o 
   3   9   9     1009.55      984.99     24.77 o 
   4   9   9       16.93       13.40      6.16 o 
   5   9   9     2556.71     2452.35     47.88 o 
   6   9   9       76.40       70.64      7.08 o 
   7   9   9      192.35      193.22     14.25 o 
   8   9   9       16.33       10.56      3.85 o 
   9   9   9      130.42      148.08      9.07 o 
  10   9   9       14.22        3.08      6.16 o 
  11   9   9      492.44      474.39     24.64 o 
  12   9   9       10.30        4.62      6.16 o 
  13   9   9      328.19      338.08     22.33 o 
  -5  10   9      101.59      125.11     22.33 o 
  -4  10   9       15.41       10.95      4.81 o 
  -3  10   9      384.15      360.17     16.00 o 
  -2  10   9        1.53       -2.72      4.62 o 
  -1  10   9     1306.61     1240.07     31.46 o 
   0  10   9       10.06        6.47      3.38 o 
   1  10   9     1434.40     1337.27     32.37 o 
   2  10   9      238.13      208.61     11.70 o 
   3  10   9      404.97      400.67     15.25 o 
   4  10   9       43.84       38.68     11.17 o 
   5  10   9     1671.40     1631.90     35.66 o 
   6  10   9        1.45        1.30      3.27 o 
   7  10   9      409.61      411.93     14.42 o 
   8  10   9       22.15       15.98      3.84 o 
   9  10   9      367.00      382.00     33.11 o 
  10  10   9        1.04       -5.39      5.39 o 
  11  10   9      167.50      160.18     16.94 o 
  12  10   9        0.42       -5.39      6.16 o 
  13  10   9      293.48      311.12     22.33 o 
  -4  11   9        2.02       -1.88      4.26 o 
  -3  11   9       62.12       68.54     11.55 o 
  -2  11   9        2.65       -0.39      6.55 o 
  -1  11   9      217.37      223.26     12.93 o 
   0  11   9        1.74        5.01      5.01 o 
   1  11   9     1262.97     1216.60     24.14 o 
   2  11   9        0.23       -0.41      4.06 o 
   3  11   9      421.16      414.70     16.31 o 
   4  11   9        0.24       -0.55      3.70 o 
   5  11   9      702.01      704.73     21.24 o 
   6  11   9       68.16       59.88      7.88 o 
   7  11   9      648.80      624.56     28.49 o 
   8  11   9       26.59       13.25      3.84 o 
   9  11   9      605.70      602.99     27.72 o 
  10  11   9       63.21       67.77     13.09 o 
  11  11   9      256.19      268.00     20.02 o 
  12  11   9        0.19        0.77      7.70 o 
  13  11   9      260.29      280.32     21.56 o 
  -2  12   9       19.12       16.94      5.45 o 
  -1  12   9      245.04      232.21     13.69 o 
   0  12   9        9.74       11.94      5.01 o 
   1  12   9      383.10      403.54     17.09 o 
   2  12   9        0.79       -0.98      4.06 o 
   3  12   9      638.73      604.84     40.05 o 
   4  12   9       48.22       29.98      5.70 o 
   5  12   9     1101.55     1102.78     29.13 o 
   6  12   9        1.51        1.39      3.84 o 
   7  12   9      269.25      264.11     12.93 o 
   8  12   9        0.34        1.87      3.70 o 
   9  12   9      404.12      404.31     24.64 o 
  10  12   9        0.00       -6.93      6.93 o 
  11  12   9      184.52      163.26     16.94 o 
  12  12   9        0.59       -6.93      6.93 o 
  -1  13   9      148.85      141.43     12.17 o 
   0  13   9        2.11       10.78      6.93 o 
   1  13   9      234.57      262.35     23.10 o 
   2  13   9       19.62       12.32      4.90 o 
   3  13   9      175.77      175.23     23.49 o 
   4  13   9        0.06        1.40      4.26 o 
   5  13   9      336.51      326.15     15.46 o 
   6  13   9        3.72       -2.00      5.39 o 
   7  13   9      312.88      314.06     14.67 o 
   8  13   9       30.15       34.65     10.01 o 
   9  13   9      242.42      202.54     19.25 o 
  10  13   9       51.73       55.45     11.55 o 
  11  13   9      102.06       93.18     16.17 o 
   1  14   9      178.29      175.43     13.04 o 
   2  14   9       49.24       50.82      8.09 o 
   3  14   9       51.01       51.38      8.12 o 
   4  14   9       25.24       20.67      6.93 o 
   5  14   9       89.75       99.93     11.55 o 
   6  14   9        5.95        7.23      4.55 o 
   7  14   9      265.64      260.91     14.13 o 
   8  14   9       15.62        1.54      9.24 o 
   9  14   9      532.89      568.34     30.80 o 
  10  14   9       25.91       20.79     10.01 o 
   5  15   9      222.08      234.32     22.72 o 
   6  15   9        1.59        3.81      4.55 o 
   7  15   9       44.86       26.18     10.01 o 
  -7 -11  10        4.31        1.05      7.32 o 
  -6 -11  10       36.13       33.15      7.34 o 
  -5 -11  10       17.20       17.25      4.75 o 
  -4 -11  10      190.84      198.96     19.25 o 
 -10 -10  10       61.39       59.30     13.09 o 
  -9 -10  10        1.61       -6.16      7.32 o 
  -8 -10  10      244.74      247.05     15.79 o 
  -7 -10  10        5.74        5.39     10.78 o 
  -6 -10  10      159.77      177.32     10.31 o 
  -5 -10  10        4.16       -2.90      3.44 o 
  -4 -10  10       24.00       11.95      4.29 o 
  -3 -10  10        1.62       -3.26      3.26 o 
  -2 -10  10      145.81      157.17      9.63 o 
  -1 -10  10        0.48        1.06      5.15 o 
 -11  -9  10        0.51        2.31     10.78 o 
 -10  -9  10      217.48      250.63     15.22 o 
  -9  -9  10       45.76       39.93      7.34 o 
  -8  -9  10      229.36      244.10     16.56 o 
  -7  -9  10        8.36        3.08      5.36 o 
  -6  -9  10      506.20      541.27     29.92 o 
  -5  -9  10        0.69        1.47      3.63 o 
  -4  -9  10      287.31      292.54     23.39 o 
  -3  -9  10       15.14        6.26      4.02 o 
  -2  -9  10      128.97      134.40      9.06 o 
  -1  -9  10        0.42       -3.16      3.26 o 
   0  -9  10       32.44       24.32      8.82 o 
   1  -9  10        0.09        5.88     11.55 o 
 -12  -8  10      189.25      246.43     21.56 o 
 -11  -8  10       21.81       15.40      6.93 o 
 -10  -8  10      202.39      221.31     14.36 o 
  -9  -8  10        3.41        1.63      4.81 o 
  -8  -8  10      267.42      264.45     15.25 o 
  -7  -8  10       76.97       70.17      5.60 o 
  -6  -8  10      479.33      489.47     14.89 o 
  -5  -8  10       27.29       19.19      3.40 o 
  -4  -8  10      813.29      815.19     16.68 o 
  -3  -8  10       29.21       24.66      3.65 o 
  -2  -8  10      304.33      322.69     11.99 o 
  -1  -8  10        0.08       -2.79      2.79 o 
   0  -8  10      279.63      262.02     11.26 o 
   1  -8  10        0.36       -0.44      4.28 o 
   2  -8  10      184.49      212.05     21.56 o 
   3  -8  10        2.80        4.48      4.60 o 
 -12  -7  10      109.19      119.51     16.94 o 
 -11  -7  10        5.31        5.59      5.15 o 
 -10  -7  10      225.82      219.10     14.16 o 
  -9  -7  10       19.94        6.77      5.15 o 
  -8  -7  10      935.61      901.03     26.95 o 
  -7  -7  10       82.55       80.78      7.00 o 
  -6  -7  10      551.47      560.25     25.14 o 
  -5  -7  10        0.50       -1.73      3.26 o 
  -4  -7  10      462.23      437.75     13.60 o 
  -3  -7  10        9.08        4.28      2.66 o 
  -2  -7  10      715.15      718.00     24.68 o 
  -1  -7  10        2.32       -2.01      2.48 o 
   0  -7  10      410.35      409.75     11.60 o 
   1  -7  10        5.12        6.89      4.35 o 
   2  -7  10      160.80      167.89      9.32 o 
   3  -7  10       11.08        6.21      8.47 o 
   4  -7  10       40.32       34.89      6.47 o 
 -12  -6  10      143.66      149.03     11.98 o 
 -11  -6  10       19.05       21.81      5.70 o 
 -10  -6  10      177.92      195.70     13.07 o 
  -9  -6  10       62.32       39.12      6.47 o 
  -8  -6  10      630.24      665.68     18.95 o 
  -7  -6  10      152.49      133.16      7.91 o 
  -6  -6  10      857.77      880.90     29.93 o 
  -5  -6  10        8.76        6.85      3.03 o 
  -4  -6  10      833.04      822.02     21.49 o 
  -3  -6  10        0.06       -2.79      2.79 o 
  -2  -6  10      642.91      641.98     16.44 o 
  -1  -6  10        1.52       -2.63      2.71 o 
   0  -6  10       44.18       43.54      5.22 o 
   1  -6  10        0.07       -2.03      2.39 o 
   2  -6  10      427.06      420.08     13.32 o 
   3  -6  10       38.70       25.20      4.28 o 
   4  -6  10      148.31      161.74     13.86 o 
   5  -6  10        9.54       10.01      4.81 o 
 -12  -5  10      139.65      140.80     11.62 o 
 -11  -5  10       31.76       22.66      5.70 o 
 -10  -5  10      329.94      317.32     15.51 o 
  -9  -5  10       68.42       64.42      8.71 o 
  -8  -5  10      399.95      395.30     18.57 o 
  -7  -5  10       73.66       78.44      6.52 o 
  -6  -5  10      242.36      233.92      9.51 o 
  -5  -5  10       80.19       72.41      6.16 o 
  -4  -5  10     1167.77     1149.67     23.06 o 
  -3  -5  10       29.30       22.73      3.72 o 
  -2  -5  10      887.00      869.60     19.82 o 
  -1  -5  10       88.37       89.78      6.81 o 
   0  -5  10      634.18      642.03     23.72 o 
   1  -5  10        0.08       -2.79      2.79 o 
   2  -5  10      645.04      655.80     14.42 o 
   3  -5  10       17.70       11.18      3.04 o 
   4  -5  10      571.04      580.02     15.99 o 
   5  -5  10       15.69        9.92      9.24 o 
   6  -5  10       82.01      102.99     14.63 o 
   7  -5  10        0.09        1.54      6.16 o 
 -12  -4  10      321.70      328.70     21.56 o 
 -11  -4  10       22.03       18.10     10.01 o 
 -10  -4  10      554.63      524.50     20.79 o 
  -9  -4  10        1.38        0.77      4.36 o 
  -8  -4  10      755.08      757.84     19.98 o 
  -7  -4  10        0.37       -1.70      2.45 o 
  -6  -4  10      257.32      251.77     10.92 o 
  -5  -4  10       25.88       20.29      3.44 o 
  -4  -4  10      102.01       87.60      6.23 o 
  -3  -4  10       14.33       10.32      3.17 o 
  -2  -4  10     2582.96     2501.40     69.54 o 
  -1  -4  10       61.53       61.61      5.88 o 
   0  -4  10     1420.24     1415.43     26.23 o 
   1  -4  10       36.26       26.92      3.72 o 
   2  -4  10      406.83      410.66     12.45 o 
   3  -4  10        0.02       -0.30      2.34 o 
   4  -4  10      612.32      594.83     13.74 o 
   5  -4  10        0.18       -0.24      2.94 o 
   6  -4  10      519.35      524.77     29.65 o 
   7  -4  10        7.23        9.51      4.60 o 
 -12  -3  10      465.14      517.62     19.28 o 
 -11  -3  10        0.11       -0.62      4.06 o 
 -10  -3  10      422.42      423.15     17.15 o 
  -9  -3  10       11.34        9.36      3.03 o 
  -8  -3  10      925.68      916.24     17.29 o 
  -7  -3  10      121.56      114.09      6.02 o 
  -6  -3  10     1031.97     1012.39     18.02 o 
  -5  -3  10        0.11        0.24      1.80 o 
  -4  -3  10       30.62       23.97      2.96 o 
  -3  -3  10       86.47       81.97      4.35 o 
  -2  -3  10      787.81      784.37     12.99 o 
  -1  -3  10        3.61        2.68      1.92 o 
   0  -3  10      284.55      289.46      7.01 o 
   1  -3  10      141.08      142.53      5.78 o 
   2  -3  10     1770.05     1756.38     27.50 o 
   3  -3  10        0.53       -2.78      2.78 o 
   4  -3  10      371.65      352.09     11.67 o 
   5  -3  10        2.34       -0.12      2.54 o 
   6  -3  10      425.85      441.94     13.82 o 
   7  -3  10        6.03        5.60      4.06 o 
   8  -3  10      214.56      220.64     13.07 o 
 -12  -2  10      212.79      197.15     17.71 o 
 -11  -2  10       23.61       15.50      3.63 o 
 -10  -2  10      451.02      443.96     10.94 o 
  -9  -2  10       23.92       23.58      3.30 o 
  -8  -2  10     1355.38     1376.67     18.20 o 
  -7  -2  10      324.04      334.15      7.20 o 
  -6  -2  10      914.61      889.53     12.58 o 
  -5  -2  10        1.93       -1.04      1.37 o 
  -4  -2  10      688.04      679.25     12.00 o 
  -3  -2  10        0.42        0.30      1.63 o 
  -2  -2  10      225.18      190.94      5.82 o 
  -1  -2  10      291.81      310.44      7.26 o 
   0  -2  10      737.26      729.25     16.25 o 
   1  -2  10        0.96       -1.43      1.43 o 
   2  -2  10     1560.48     1610.60     20.83 o 
   3  -2  10        9.37        8.20      1.72 o 
   4  -2  10     1349.47     1337.40     30.90 o 
   5  -2  10        0.11       -2.49      2.49 o 
   6  -2  10      685.32      704.00     14.79 o 
   7  -2  10       35.86       24.56      4.98 o 
   8  -2  10      207.57      209.60     11.94 o 
   9  -2  10        3.27        3.08      5.39 o 
 -12  -1  10      336.10      357.34     15.46 o 
 -11  -1  10       25.38       26.18      5.15 o 
 -10  -1  10      598.61      618.42     20.69 o 
  -9  -1  10        1.75        0.67      2.08 o 
  -8  -1  10     2032.90     2125.59     27.63 o 
  -7  -1  10      159.28      140.78      5.17 o 
  -6  -1  10       68.47       59.84      3.58 o 
  -5  -1  10       65.10       54.01      2.73 o 
  -4  -1  10      159.62      150.49      4.36 o 
  -3  -1  10       34.21       30.33      2.82 o 
  -2  -1  10     2151.18     2198.24     27.48 o 
  -1  -1  10      422.91      399.81      8.10 o 
   0  -1  10     1869.52     1890.15     23.82 o 
   1  -1  10      247.55      264.71      6.26 o 
   2  -1  10      378.71      360.04      5.98 o 
   3  -1  10        6.83        4.39      1.48 o 
   4  -1  10      847.75      841.80     12.59 o 
   5  -1  10        9.68        6.29      1.51 o 
   6  -1  10      798.82      803.95     11.38 o 
   7  -1  10      144.96      140.88      6.14 o 
   8  -1  10      293.09      299.63      8.40 o 
   9  -1  10       25.90       24.86      8.86 o 
  10  -1  10      114.29      137.03     13.86 o 
 -12   0  10      308.03      346.75     19.64 o 
 -11   0  10        1.73       -1.60      3.51 o 
 -10   0  10      290.60      316.53     10.78 o 
  -9   0  10       40.56       30.43      3.45 o 
  -8   0  10      896.85      935.40     16.68 o 
  -7   0  10      304.34      325.53      7.41 o 
  -6   0  10     1206.72     1228.59     16.28 o 
  -5   0  10       30.41       24.68      2.45 o 
  -4   0  10       10.17        4.16      1.47 o 
  -3   0  10       11.70        7.61      1.22 o 
  -2   0  10      962.65      954.40     14.46 o 
  -1   0  10      150.17      149.61      5.10 o 
   0   0  10     1300.86     1356.89     18.17 o 
   1   0  10      371.89      376.94     10.43 o 
   2   0  10      971.08      953.37     19.71 o 
   3   0  10       72.96       73.81      3.52 o 
   4   0  10        3.74        4.05      1.42 o 
   5   0  10       75.10       70.33      3.36 o 
   6   0  10      219.47      226.22      5.45 o 
   7   0  10      141.91      135.30      6.91 o 
   8   0  10      784.16      764.56     13.54 o 
   9   0  10       10.16        7.99      3.11 o 
  10   0  10      202.05      216.05      9.34 o 
 -11   1  10        1.12        4.24      4.24 o 
 -10   1  10      196.11      218.81      9.32 o 
  -9   1  10        4.77        1.68      2.94 o 
  -8   1  10      181.08      193.91      7.21 o 
  -7   1  10        1.08       -0.80      1.58 o 
  -6   1  10     2317.65     2326.27     26.77 o 
  -5   1  10      178.60      177.82      5.26 o 
  -4   1  10     1298.26     1351.65     16.88 o 
  -3   1  10      448.68      463.19      7.80 o 
  -2   1  10     1901.70     1907.19     19.24 o 
  -1   1  10      115.28      115.70      4.56 o 
   0   1  10     2054.87     2134.13     26.29 o 
   1   1  10      348.96      363.56      8.44 o 
   2   1  10     1747.88     1715.83     18.37 o 
   3   1  10       56.64       54.89      3.08 o 
   4   1  10      261.91      247.79      5.76 o 
   5   1  10       29.10       22.51      2.09 o 
   6   1  10      249.13      262.61      5.79 o 
   7   1  10        5.78        8.61      2.63 o 
   8   1  10      641.06      625.19     13.15 o 
   9   1  10       25.28       13.90      2.47 o 
  10   1  10      227.75      225.92      8.18 o 
  11   1  10        1.59        5.39      3.11 o 
 -11   2  10        3.77        2.62      4.06 o 
 -10   2  10      437.59      482.43     18.23 o 
  -9   2  10       70.62       78.24      6.30 o 
  -8   2  10      390.48      407.81     12.13 o 
  -7   2  10       23.47       12.42      3.32 o 
  -6   2  10      500.27      494.97     10.00 o 
  -5   2  10      151.03      158.05      5.14 o 
  -4   2  10     1926.12     1961.20     22.76 o 
  -3   2  10      666.32      718.86     10.60 o 
  -2   2  10     4170.02     4222.93     39.22 o 
  -1   2  10      208.88      180.37      4.07 o 
   0   2  10     2526.51     2679.15     27.37 o 
   1   2  10       14.29       16.38      1.65 o 
   2   2  10     1410.67     1462.07     16.31 o 
   3   2  10        4.82        6.85      1.56 o 
   4   2  10      740.40      732.71     11.01 o 
   5   2  10        5.49        2.55      1.32 o 
   6   2  10     1011.41     1007.43     14.05 o 
   7   2  10       75.75       81.63      3.26 o 
   8   2  10      256.92      264.68      7.98 o 
   9   2  10      126.46      122.21      5.96 o 
  10   2  10      235.09      232.64      7.21 o 
  11   2  10        3.84        0.24      2.56 o 
 -10   3  10       67.90       67.96      6.40 o 
  -9   3  10       64.72       85.30      6.75 o 
  -8   3  10      548.88      567.56     15.25 o 
  -7   3  10        8.18        5.75      2.78 o 
  -6   3  10      546.22      575.45     10.92 o 
  -5   3  10       75.31       63.22      5.71 o 
  -4   3  10      152.75      155.39      5.28 o 
  -3   3  10       30.78       23.36      2.47 o 
  -2   3  10     1099.50     1097.47     15.86 o 
  -1   3  10       82.87       98.00      3.99 o 
   0   3  10      887.34      931.22     13.20 o 
   1   3  10      178.24      162.03      4.92 o 
   2   3  10     2569.63     2552.69     29.56 o 
   3   3  10      539.51      547.79      9.91 o 
   4   3  10       17.64       10.54      1.63 o 
   5   3  10       45.83       47.14      3.30 o 
   6   3  10      670.50      659.67     10.43 o 
   7   3  10       35.35       26.92      3.46 o 
   8   3  10     1284.85     1300.52     20.57 o 
   9   3  10        1.05        2.51      2.00 o 
  10   3  10      271.18      273.53      8.64 o 
  11   3  10        7.14        2.92      2.63 o 
  12   3  10       71.65       49.29      9.24 o 
 -10   4  10      209.04      225.99     12.44 o 
  -9   4  10       35.48       22.86      3.79 o 
  -8   4  10      467.27      493.27     13.95 o 
  -7   4  10        6.29        2.02      2.49 o 
  -6   4  10      970.58      979.41     18.34 o 
  -5   4  10      315.68      305.87      7.87 o 
  -4   4  10      755.59      757.24     13.11 o 
  -3   4  10        5.37       -0.07      1.63 o 
  -2   4  10      212.91      208.75      7.63 o 
  -1   4  10        7.21        7.65      1.73 o 
   0   4  10     1128.32     1154.77     15.62 o 
   1   4  10       86.06       93.75      3.73 o 
   2   4  10     3046.51     3188.95     32.58 o 
   3   4  10      715.35      759.09     10.07 o 
   4   4  10      775.07      779.64     11.57 o 
   5   4  10      167.48      159.59      4.61 o 
   6   4  10      110.05      107.40      3.99 o 
   7   4  10       15.44       16.88      2.12 o 
   8   4  10      817.42      811.38     19.84 o 
   9   4  10       70.44       64.95      4.71 o 
  10   4  10      387.96      368.03      9.72 o 
  11   4  10        1.76        0.32      2.59 o 
  12   4  10      219.41      202.70     18.48 o 
  -9   5  10        1.02        0.10      4.20 o 
  -8   5  10      359.74      372.20     12.07 o 
  -7   5  10        1.01       -2.31      2.31 o 
  -6   5  10      885.71      896.26     18.88 o 
  -5   5  10        9.80       10.88      2.30 o 
  -4   5  10     1698.06     1705.55     22.62 o 
  -3   5  10       21.88       19.20      2.23 o 
  -2   5  10     1972.17     1958.83     24.50 o 
  -1   5  10      193.78      186.11      5.38 o 
   0   5  10      864.79      893.86     13.10 o 
   1   5  10        1.02        1.74      1.18 o 
   2   5  10      484.79      483.89      7.40 o 
   3   5  10       74.43       64.81      3.63 o 
   4   5  10     3158.05     3264.90     40.09 o 
   5   5  10       22.10       17.23      1.95 o 
   6   5  10      229.03      224.08      5.56 o 
   7   5  10        1.29        0.70      2.23 o 
   8   5  10      708.88      727.49     12.96 o 
   9   5  10       86.65       83.03      4.37 o 
  10   5  10      631.36      590.88     18.24 o 
  11   5  10        7.17        7.37      3.70 o 
  12   5  10      157.96      143.41     11.55 o 
  -8   6  10      415.08      439.59     13.83 o 
  -7   6  10        3.40        4.75      3.05 o 
  -6   6  10      539.55      552.12     14.31 o 
  -5   6  10        0.04       -1.39      3.41 o 
  -4   6  10      599.78      609.48     11.37 o 
  -3   6  10       26.50       17.82      2.23 o 
  -2   6  10     2239.72     2228.80     30.73 o 
  -1   6  10      157.22      150.53      4.96 o 
   0   6  10      647.58      625.12     12.73 o 
   1   6  10      113.13      114.99      4.34 o 
   2   6  10      779.65      752.87     11.22 o 
   3   6  10      259.88      256.02      8.67 o 
   4   6  10       27.88       27.41      3.04 o 
   5   6  10       55.52       55.04      3.97 o 
   6   6  10     1630.08     1592.59     32.86 o 
   7   6  10      678.58      686.39     18.49 o 
   8   6  10     2417.50     2543.53     58.14 o 
   9   6  10       25.80       13.09      5.39 o 
  10   6  10      613.50      608.38     26.18 o 
  11   6  10        6.69       -3.85      5.39 o 
  12   6  10      276.93      280.85     14.25 o 
  13   6  10       22.32       11.87      5.39 o 
  -8   7  10      365.42      397.67     13.55 o 
  -7   7  10       27.96       25.59      4.18 o 
  -6   7  10      953.03      971.49     20.91 o 
  -5   7  10       25.18       25.54      4.57 o 
  -4   7  10      882.17      901.91     18.60 o 
  -3   7  10        0.77       -0.67      1.91 o 
  -2   7  10      820.00      817.58     14.11 o 
  -1   7  10        0.57        1.57      1.48 o 
   0   7  10      537.54      633.22     16.88 o 
   1   7  10      190.83      184.95      6.77 o 
   2   7  10     1717.51     1774.80     37.71 o 
   3   7  10      113.80      124.60      5.68 o 
   4   7  10      447.59      439.09     20.02 o 
   5   7  10      427.39      404.92     13.58 o 
   6   7  10     1177.40     1190.72     26.92 o 
   7   7  10      273.82      270.84     15.79 o 
   8   7  10      852.78      899.75     22.33 o 
   9   7  10        0.14       -1.54      5.39 o 
  10   7  10      612.93      619.58     20.79 o 
  11   7  10       10.06        7.70      6.16 o 
  12   7  10      378.22      361.18     21.56 o 
  13   7  10       22.98        4.62      6.93 o 
  -7   8  10        0.04       -2.37      2.37 o 
  -6   8  10      334.26      344.57     11.74 o 
  -5   8  10        0.02        2.60      2.79 o 
  -4   8  10     1106.53     1096.99     22.01 o 
  -3   8  10        4.51        8.01      2.79 o 
  -2   8  10     1371.92     1368.44     20.98 o 
  -1   8  10      544.79      532.38     13.65 o 
   0   8  10      419.07      442.45     12.05 o 
   1   8  10       16.31        8.55      2.79 o 
   2   8  10     1093.70     1083.87     21.28 o 
   3   8  10       68.00       57.30      5.32 o 
   4   8  10     2456.41     2408.45     47.29 o 
   5   8  10        4.08       -2.96      2.96 o 
   6   8  10      273.69      265.30     11.44 o 
   7   8  10        0.05       -0.70      2.67 o 
   8   8  10      142.33      140.21      9.24 o 
   9   8  10       58.28       45.44      8.47 o 
  10   8  10      418.13      405.08     21.56 o 
  11   8  10       21.95       16.94      7.70 o 
  12   8  10      239.07      234.88     17.71 o 
  13   8  10        7.41        0.77      6.93 o 
  -6   9  10       80.60       77.59      9.43 o 
  -5   9  10       10.62       10.60      4.60 o 
  -4   9  10      122.08      120.54      9.98 o 
  -3   9  10       14.30       16.43      4.81 o 
  -2   9  10     1056.85     1055.31     28.18 o 
  -1   9  10        0.40        0.52      2.67 o 
   0   9  10     1268.23     1176.23     29.04 o 
   1   9  10      310.29      318.18     16.85 o 
   2   9  10      875.52      876.52     18.78 o 
   3   9  10       47.98       50.72      7.70 o 
   4   9  10     1133.72     1126.13     27.46 o 
   5   9  10        0.54        2.37      3.51 o 
   6   9  10     1131.51     1161.70     27.76 o 
   7   9  10       73.44       64.59      7.57 o 
   8   9  10      504.55      519.05     24.64 o 
   9   9  10        2.00       -3.85      3.85 o 
  10   9  10      148.68      133.23     14.63 o 
  11   9  10        0.01        0.00      6.16 o 
  12   9  10      219.61      203.31     17.71 o 
  13   9  10        4.37       -3.08      6.93 o 
  -5  10  10        4.81        2.02      4.26 o 
  -4  10  10      100.28      103.02     10.36 o 
  -3  10  10       18.89       11.55      4.60 o 
  -2  10  10      396.73      394.32     16.55 o 
  -1  10  10        7.14        1.03      4.06 o 
   0  10  10      953.97      918.82     19.96 o 
   1  10  10       21.91       14.68      3.26 o 
   2  10  10     1236.26     1220.02     24.08 o 
   3  10  10       57.01       41.17      9.63 o 
   4  10  10      806.37      826.60     23.14 o 
   5  10  10        5.40       -1.21      3.70 o 
   6  10  10      910.53      878.97     23.68 o 
   7  10  10       44.36       29.28      4.81 o 
   8  10  10      823.05      847.89     33.11 o 
   9  10  10       48.29       46.68      6.24 o 
  10  10  10      216.87      233.34     18.48 o 
  11  10  10        0.62       -5.39      6.93 o 
  12  10  10      360.58      398.15     23.87 o 
  -3  11  10        7.24        9.50      4.81 o 
  -2  11  10      167.73      141.82     11.07 o 
  -1  11  10       83.13       91.82      9.52 o 
   0  11  10      425.74      452.16     17.87 o 
   1  11  10       14.74       12.32      4.90 o 
   2  11  10      977.11      922.78     20.63 o 
   3  11  10        3.10        5.82      4.26 o 
   4  11  10     1362.42     1304.51     31.85 o 
   5  11  10        4.53       -0.41      4.62 o 
   6  11  10      687.73      659.96     41.59 o 
   7  11  10        0.06        3.30      4.24 o 
   8  11  10      471.27      468.23     24.64 o 
   9  11  10        0.12        0.00      6.93 o 
  10  11  10      339.90      331.15     22.33 o 
  11  11  10       16.51        9.24      8.47 o 
  12  11  10      325.41      355.79     23.10 o 
  -2  12  10      255.35      247.84     14.58 o 
  -1  12  10        9.33        3.90      4.60 o 
   0  12  10      233.40      245.83     14.13 o 
   1  12  10       22.25       13.86      4.90 o 
   2  12  10      354.70      339.24     15.79 o 
   3  12  10        0.17       -3.08      3.81 o 
   4  12  10      638.25      627.10     51.60 o 
   5  12  10       22.04       24.27      5.36 o 
   6  12  10     1075.05     1046.92     28.04 o 
   7  12  10       16.77       10.10      4.42 o 
   8  12  10      676.71      673.07     30.80 o 
   9  12  10        7.17        4.62      7.70 o 
  10  12  10      114.47       90.87     16.17 o 
  11  12  10       12.77       -4.62      7.70 o 
   0  13  10      243.63      248.59     14.67 o 
   1  13  10        0.36        4.71      6.16 o 
   2  13  10      268.61      272.98     14.97 o 
   3  13  10        1.21        7.70      4.36 o 
   4  13  10       40.71       33.99      6.16 o 
   5  13  10        0.54       -3.19      3.70 o 
   6  13  10      327.26      297.17     14.67 o 
   7  13  10        5.21        2.55      5.01 o 
   8  13  10      537.89      520.59     28.49 o 
   9  13  10        2.64       10.01      8.47 o 
  10  13  10      297.60      297.26     23.10 o 
  11  13  10       15.97        1.54      8.47 o 
   2  14  10      180.86      176.74     28.11 o 
   3  14  10       12.26       14.27      5.70 o 
   4  14  10      240.16      249.48     14.42 o 
   5  14  10        1.19        0.39      4.26 o 
   6  14  10       67.36       81.39      9.76 o 
   7  14  10        2.67        6.89      4.42 o 
   8  14  10      300.36      286.48     22.33 o 
   9  14  10        0.08       -0.77      8.47 o 
  -7 -10  11      155.46      175.43     14.36 o 
  -6 -10  11        0.02       -1.26      3.59 o 
  -5 -10  11       80.10       81.45     10.75 o 
  -4 -10  11        2.36       -1.88      3.80 o 
  -3 -10  11       40.82       28.39      6.10 o 
  -9  -9  11       91.85      100.21     11.98 o 
  -8  -9  11        0.90       -3.47      8.09 o 
  -7  -9  11      175.81      174.98     13.81 o 
  -6  -9  11        0.50        3.27      3.50 o 
  -5  -9  11      348.77      361.49     13.36 o 
  -4  -9  11        9.31        4.19      3.95 o 
  -3  -9  11      200.57      218.59     10.86 o 
  -2  -9  11        6.12       -0.60      3.95 o 
  -1  -9  11      201.73      227.60     11.54 o 
   0  -9  11        5.36        1.54      5.15 o 
 -11  -8  11       94.19      114.75     16.17 o 
 -10  -8  11        1.45       -0.62      5.36 o 
  -9  -8  11      143.30      140.39     12.72 o 
  -8  -8  11        3.74        3.70      6.55 o 
  -7  -8  11      289.80      295.12     12.12 o 
  -6  -8  11        3.11        1.76      2.76 o 
  -5  -8  11      210.08      227.95      9.13 o 
  -4  -8  11       19.12       16.56      3.57 o 
  -3  -8  11      377.89      392.48     13.59 o 
  -2  -8  11       52.84       41.82      4.76 o 
  -1  -8  11      121.46      125.30      8.99 o 
   0  -8  11        0.01        0.42      3.91 o 
   1  -8  11      200.46      213.04     10.92 o 
   2  -8  11        0.77       -4.62      5.39 o 
 -11  -7  11      138.41      162.24     13.04 o 
 -10  -7  11       11.03        8.62     13.09 o 
  -9  -7  11      103.13       98.02     11.15 o 
  -8  -7  11        0.47       -4.24      4.36 o 
  -7  -7  11      458.50      479.07     14.50 o 
  -6  -7  11      122.42      128.51      8.49 o 
  -5  -7  11      936.35      936.00     34.02 o 
  -4  -7  11        2.89       -2.75      4.07 o 
  -3  -7  11      292.33      273.78     13.52 o 
  -2  -7  11       67.01       69.83      6.02 o 
  -1  -7  11      111.55       99.76      6.62 o 
   0  -7  11       12.20        5.66      3.78 o 
   1  -7  11      300.74      317.92     12.26 o 
   2  -7  11        5.84        7.51      3.86 o 
   3  -7  11      114.21      114.57     10.85 o 
 -11  -6  11      237.46      238.98     14.70 o 
 -10  -6  11        0.24       -4.60      4.60 o 
  -9  -6  11      167.95      162.06     12.24 o 
  -8  -6  11       20.23       12.40      3.64 o 
  -7  -6  11      522.86      518.37     14.85 o 
  -6  -6  11      119.41      117.41      7.92 o 
  -5  -6  11     1095.91     1076.81     24.82 o 
  -4  -6  11       66.21       62.94      9.13 o 
  -3  -6  11      655.50      615.93     16.36 o 
  -2  -6  11        3.39        1.41      3.26 o 
  -1  -6  11      314.68      284.26     11.26 o 
   0  -6  11        7.80        3.51      3.11 o 
   1  -6  11       63.05       60.85      5.89 o 
   2  -6  11       50.30       42.12      5.16 o 
   3  -6  11      319.99      327.05     12.59 o 
   4  -6  11       11.91       10.10      4.81 o 
   5  -6  11       43.75       33.88      8.47 o 
 -12  -5  11        4.14        8.47      6.93 o 
 -11  -5  11      255.54      257.52     15.22 o 
 -10  -5  11       19.83       16.69      5.70 o 
  -9  -5  11      224.95      237.32     16.56 o 
  -8  -5  11       48.76       40.43      4.98 o 
  -7  -5  11      293.06      307.92     10.98 o 
  -6  -5  11       16.20       12.41      3.50 o 
  -5  -5  11      121.27      130.17      7.91 o 
  -4  -5  11        3.26       -1.41      3.06 o 
  -3  -5  11     1656.67     1583.95     29.46 o 
  -2  -5  11       22.01       12.25      3.44 o 
  -1  -5  11      456.37      426.72     13.32 o 
   0  -5  11        2.18        1.54      3.05 o 
   1  -5  11      379.58      354.21     12.28 o 
   2  -5  11        2.51        0.54      2.65 o 
   3  -5  11      293.82      294.00      9.91 o 
   4  -5  11        3.79       -2.28      4.17 o 
   5  -5  11      304.39      315.86     26.95 o 
   6  -5  11        0.03       -3.08      4.62 o 
 -12  -4  11        6.93        9.00      5.15 o 
 -11  -4  11      515.10      618.43     22.31 o 
 -10  -4  11        2.45        3.26      4.60 o 
  -9  -4  11      270.14      295.26     14.97 o 
  -8  -4  11        9.39        2.78      3.02 o 
  -7  -4  11     1023.34     1063.33     22.25 o 
  -6  -4  11      240.08      242.40      9.95 o 
  -5  -4  11      753.56      753.09     17.64 o 
  -4  -4  11        5.75        2.41      3.05 o 
  -3  -4  11      720.75      739.70     17.44 o 
  -2  -4  11       44.71       41.29      6.42 o 
  -1  -4  11      282.85      268.80      9.90 o 
   0  -4  11       21.71       15.86      3.50 o 
   1  -4  11      773.03      754.75     25.04 o 
   2  -4  11       19.33       13.23      3.63 o 
   3  -4  11      419.27      405.97     11.24 o 
   4  -4  11        1.47        2.30      2.73 o 
   5  -4  11      214.57      207.17      8.74 o 
   6  -4  11        3.69        2.62      8.09 o 
   7  -4  11      151.27      163.36     18.87 o 
 -12  -3  11       14.31        0.00      6.93 o 
 -11  -3  11      358.55      373.16     16.85 o 
 -10  -3  11        0.22        0.77      4.36 o 
  -9  -3  11      639.03      618.18     15.97 o 
  -8  -3  11      174.06      163.35      8.38 o 
  -7  -3  11      864.73      826.54     18.86 o 
  -6  -3  11      149.78      148.39      8.04 o 
  -5  -3  11     2288.01     2205.10     37.17 o 
  -4  -3  11       23.74       13.86      3.36 o 
  -3  -3  11      865.72      842.61     18.50 o 
  -2  -3  11      218.78      216.95      9.14 o 
  -1  -3  11      424.88      412.00     12.13 o 
   0  -3  11        0.46       -2.49      2.49 o 
   1  -3  11      227.41      230.79      9.56 o 
   2  -3  11       13.77        9.86      3.17 o 
   3  -3  11     1155.98     1118.87     24.66 o 
   4  -3  11        7.23        0.45      3.01 o 
   5  -3  11      510.10      519.15     12.88 o 
   6  -3  11        1.01       -1.52      2.65 o 
   7  -3  11      215.01      214.10     13.04 o 
   8  -3  11        7.07        4.88      4.06 o 
 -12  -2  11       22.23       13.09      7.70 o 
 -11  -2  11      215.33      208.16     12.52 o 
 -10  -2  11       95.31       83.50      9.52 o 
  -9  -2  11      915.61      922.09     23.17 o 
  -8  -2  11       38.29       33.13      4.73 o 
  -7  -2  11      526.08      499.46     14.13 o 
  -6  -2  11      382.77      398.75     13.58 o 
  -5  -2  11      589.67      591.71     14.76 o 
  -4  -2  11        2.80        0.72      2.45 o 
  -3  -2  11     2371.33     2326.10     42.75 o 
  -2  -2  11      102.75       83.91      6.55 o 
  -1  -2  11     1192.60     1159.08     22.36 o 
   0  -2  11        1.12       -2.03      2.31 o 
   1  -2  11      415.44      428.60     12.56 o 
   2  -2  11        1.02       -1.69      1.69 o 
   3  -2  11     1265.54     1301.48     25.04 o 
   4  -2  11       62.21       58.91      6.26 o 
   5  -2  11     1309.80     1246.00     25.03 o 
   6  -2  11       42.17       42.23      8.23 o 
   7  -2  11      348.78      326.02     10.35 o 
   8  -2  11        3.96        4.42      4.06 o 
 -11  -1  11      212.01      234.11     19.25 o 
 -10  -1  11       47.26       48.24     12.71 o 
  -9  -1  11      561.00      580.66     15.52 o 
  -8  -1  11        0.25        1.72      2.71 o 
  -7  -1  11     2108.07     2111.15     36.16 o 
  -6  -1  11      858.35      868.82     19.09 o 
  -5  -1  11      453.87      432.77     13.67 o 
  -4  -1  11       77.38       68.34      5.45 o 
  -3  -1  11      669.69      647.63     13.27 o 
  -2  -1  11       13.73       10.37      2.15 o 
  -1  -1  11      670.45      661.69     11.63 o 
   0  -1  11       36.40       35.10      3.88 o 
   1  -1  11      827.40      813.41     18.27 o 
   2  -1  11      356.35      355.35      8.99 o 
   3  -1  11      719.22      735.30     16.60 o 
   4  -1  11       16.92        6.65      2.94 o 
   5  -1  11      271.16      263.80     10.08 o 
   6  -1  11        5.92        5.25      3.60 o 
   7  -1  11      485.86      480.37     12.12 o 
   8  -1  11        1.85       -0.39      2.48 o 
   9  -1  11       62.73       66.47      8.86 o 
 -11   0  11      411.75      470.54     26.18 o 
 -10   0  11       67.34       74.10      7.88 o 
  -9   0  11      244.55      238.77     16.51 o 
  -8   0  11       82.35       81.15      5.46 o 
  -7   0  11     1287.53     1288.86     20.78 o 
  -6   0  11        0.14       -0.68      1.76 o 
  -5   0  11      834.33      795.45     12.80 o 
  -4   0  11      204.06      201.09      7.30 o 
  -3   0  11      434.10      427.06      9.28 o 
  -2   0  11      155.91      157.51      5.74 o 
  -1   0  11     1929.04     1934.09     25.00 o 
   0   0  11       13.58       12.24      2.30 o 
   1   0  11     1360.51     1408.05     18.98 o 
   2   0  11      165.67      166.98      6.10 o 
   3   0  11     1818.22     1815.01     26.24 o 
   4   0  11        0.02       -1.78      1.78 o 
   5   0  11      261.43      284.16      7.46 o 
   6   0  11       59.49       64.39      5.92 o 
   7   0  11      309.69      306.95     10.94 o 
   8   0  11        1.28        0.88      2.45 o 
   9   0  11      123.27      118.47      6.62 o 
  10   0  11        0.46        3.08      5.01 o 
 -11   1  11      306.62      304.96     20.79 o 
 -10   1  11       16.91       16.50      4.82 o 
  -9   1  11      306.94      315.14     10.79 o 
  -8   1  11        0.45       -1.28      4.48 o 
  -7   1  11      220.34      226.79      6.86 o 
  -6   1  11        3.99        3.38      1.95 o 
  -5   1  11      532.38      531.84     10.13 o 
  -4   1  11      389.04      397.06      7.64 o 
  -3   1  11     4505.63     4458.40     45.69 o 
  -2   1  11       28.68       33.81      2.58 o 
  -1   1  11     3876.10     3935.79     45.58 o 
   0   1  11        0.11       -1.49      1.62 o 
   1   1  11     2967.08     2937.58     39.06 o 
   2   1  11        6.24        7.32      1.55 o 
   3   1  11     1431.02     1422.47     18.28 o 
   4   1  11        1.74        0.77      1.49 o 
   5   1  11     1942.79     1961.22     24.22 o 
   6   1  11      288.30      282.78      6.38 o 
   7   1  11      403.47      419.17      8.06 o 
   8   1  11        0.26       -0.49      2.09 o 
   9   1  11       79.76       78.86      5.76 o 
  10   1  11        8.01        6.93      3.63 o 
 -10   2  11        1.53       -2.67      2.67 o 
  -9   2  11      321.81      321.34     15.66 o 
  -8   2  11       63.29       62.72      5.69 o 
  -7   2  11      378.71      381.51      9.84 o 
  -6   2  11      257.89      269.57      7.34 o 
  -5   2  11      454.57      465.66     10.34 o 
  -4   2  11       88.69       91.41      4.40 o 
  -3   2  11      921.82      968.84     13.15 o 
  -2   2  11      296.00      282.87      5.93 o 
  -1   2  11     1870.92     1876.31     25.60 o 
   0   2  11       11.83        8.26      1.66 o 
   1   2  11     2678.39     2773.15     38.74 o 
   2   2  11       21.23       16.85      2.14 o 
   3   2  11      306.46      295.43      6.60 o 
   4   2  11      121.12      117.18      4.36 o 
   5   2  11      821.87      857.63     12.67 o 
   6   2  11      116.68      117.49      4.45 o 
   7   2  11     1037.70     1091.85     15.28 o 
   8   2  11       12.16        8.81      2.39 o 
   9   2  11      203.64      209.80      7.57 o 
  10   2  11       21.78       14.44      2.65 o 
  11   2  11      113.95      144.85     10.35 o 
 -10   3  11        0.40        1.30      2.94 o 
  -9   3  11      197.29      197.18      9.43 o 
  -8   3  11        5.50        0.95      3.59 o 
  -7   3  11      672.15      657.74     13.42 o 
  -6   3  11       12.49        7.38      2.48 o 
  -5   3  11      466.20      484.27      9.90 o 
  -4   3  11      221.78      212.45      6.21 o 
  -3   3  11       12.08        5.86      1.79 o 
  -2   3  11        5.83        3.68      1.55 o 
  -1   3  11      622.72      663.95     10.64 o 
   0   3  11       45.32       38.64      3.14 o 
   1   3  11     1329.48     1398.09     18.19 o 
   2   3  11        4.69        2.52      1.81 o 
   3   3  11     4038.50     4057.41     45.11 o 
   4   3  11      330.17      304.85      6.59 o 
   5   3  11      144.63      152.91      4.89 o 
   6   3  11      201.92      218.20      5.74 o 
   7   3  11     1354.74     1344.13     18.17 o 
   8   3  11        9.14        5.46      2.56 o 
   9   3  11      300.65      323.81      9.21 o 
  10   3  11       19.14       15.13      4.11 o 
  11   3  11      153.04      159.93      7.41 o 
  -9   4  11      237.23      219.42     10.00 o 
  -8   4  11       21.88       17.23      3.56 o 
  -7   4  11      383.33      384.72     11.83 o 
  -6   4  11        0.06       -1.94      1.94 o 
  -5   4  11      798.84      799.49     14.82 o 
  -4   4  11       31.27       29.71      4.74 o 
  -3   4  11     1622.09     1676.28     22.01 o 
  -2   4  11       23.89       24.15      2.63 o 
  -1   4  11     1098.95     1119.58     16.70 o 
   0   4  11        8.28        6.35      1.78 o 
   1   4  11     1142.63     1181.15     17.15 o 
   2   4  11      102.73       92.48      4.42 o 
   3   4  11     2858.96     2949.42     34.17 o 
   4   4  11       74.52       86.10      4.02 o 
   5   4  11      988.41      936.26     15.81 o 
   6   4  11      497.76      523.46     11.45 o 
   7   4  11      733.89      731.42     12.80 o 
   8   4  11      255.94      257.87      7.30 o 
   9   4  11      141.37      149.20      7.53 o 
  10   4  11       15.22       10.10      3.05 o 
  11   4  11      219.09      241.32     10.20 o 
  -9   5  11      436.03      457.25     14.44 o 
  -8   5  11        1.54        5.61      3.05 o 
  -7   5  11      603.77      585.11     15.24 o 
  -6   5  11       22.72       16.95      3.34 o 
  -5   5  11      357.07      349.04      9.23 o 
  -4   5  11       30.27       25.29      4.45 o 
  -3   5  11      937.18      962.96     16.17 o 
  -2   5  11      278.34      259.97      7.46 o 
  -1   5  11      873.47      948.49     14.12 o 
   0   5  11        0.06       -1.49      1.49 o 
   1   5  11      584.22      635.11     10.56 o 
   2   5  11      163.81      157.11      5.04 o 
   3   5  11       56.45       62.69      3.75 o 
   4   5  11       45.69       45.11      3.45 o 
   5   5  11      525.58      545.98     10.71 o 
   6   5  11       92.10       88.84      5.78 o 
   7   5  11     1080.00     1121.88     29.08 o 
   8   5  11       24.18       21.58      3.39 o 
   9   5  11      718.47      691.01     16.27 o 
  10   5  11       22.88       17.10      3.50 o 
  11   5  11      505.17      550.07     18.51 o 
  12   5  11        1.07       -2.20      3.70 o 
  -8   6  11        0.08       -1.19      2.89 o 
  -7   6  11      564.57      597.16     15.66 o 
  -6   6  11       10.59        6.42      3.13 o 
  -5   6  11     1007.29     1024.26     20.81 o 
  -4   6  11        8.29        2.23      2.26 o 
  -3   6  11      435.06      437.78      9.89 o 
  -2   6  11       47.11       46.09      7.34 o 
  -1   6  11      371.03      404.80      9.26 o 
   0   6  11      111.09      110.24      4.78 o 
   1   6  11      877.10      887.63     14.44 o 
   2   6  11        0.62       -1.50      2.13 o 
   3   6  11      631.23      657.75     14.88 o 
   4   6  11      127.27      124.74      6.64 o 
   5   6  11       38.76       32.18      3.59 o 
   6   6  11        0.28       -1.97      1.97 o 
   7   6  11     1688.82     1687.44     32.10 o 
   8   6  11       19.99       21.59      3.34 o 
   9   6  11     1273.75     1304.20     24.73 o 
  10   6  11        1.87        3.38      3.85 o 
  11   6  11      553.90      556.41     18.78 o 
  12   6  11       11.99        6.48      4.60 o 
  -7   7  11      263.51      267.64     10.74 o 
  -6   7  11       10.90        4.72      2.86 o 
  -5   7  11     1111.24     1101.82     22.22 o 
  -4   7  11        1.69        2.34      3.81 o 
  -3   7  11     1798.23     1773.12     25.91 o 
  -2   7  11      150.82      142.78      6.00 o 
  -1   7  11      994.89     1011.86     20.17 o 
   0   7  11        0.04       -2.04      2.04 o 
   1   7  11      691.93      760.80     17.77 o 
   2   7  11      728.64      679.67     15.68 o 
   3   7  11     1246.08     1304.62     24.25 o 
   4   7  11        0.55        0.09      2.35 o 
   5   7  11      303.12      300.97      9.76 o 
   6   7  11      194.70      191.66     10.01 o 
   7   7  11      242.34      238.93      9.03 o 
   8   7  11       16.32       15.32      4.06 o 
   9   7  11      463.96      453.59     22.33 o 
  10   7  11       31.45       24.64      7.70 o 
  11   7  11      304.01      296.39     13.88 o 
  12   7  11        5.34        0.99      4.24 o 
  -6   8  11        7.13        5.58      4.26 o 
  -5   8  11      129.52      122.71      9.98 o 
  -4   8  11       22.93       23.87      5.15 o 
  -3   8  11     1132.53     1133.86     28.95 o 
  -2   8  11        6.69        2.23      3.05 o 
  -1   8  11      853.44      877.15     51.60 o 
   0   8  11       60.85       54.17      7.56 o 
   1   8  11      138.19      188.31      8.35 o 
   2   8  11        2.88        3.42      2.59 o 
   3   8  11      407.84      418.16     12.15 o 
   4   8  11       10.79        8.15      2.59 o 
   5   8  11      572.94      571.89     14.21 o 
   6   8  11        3.39        1.73      3.13 o 
   7   8  11      433.57      466.16     15.51 o 
   8   8  11        3.35       -2.66      2.67 o 
   9   8  11      171.57      156.33     14.63 o 
  10   8  11       38.77       27.41      4.60 o 
  11   8  11      224.79      234.88     18.48 o 
  12   8  11       24.96       13.86      7.70 o 
  -5   9  11      172.25      185.81     12.17 o 
  -4   9  11       13.48       19.00      4.81 o 
  -3   9  11      221.11      231.78     14.25 o 
  -2   9  11        4.63        3.47      3.81 o 
  -1   9  11      804.01      787.17     18.09 o 
   0   9  11       31.95       20.53      3.63 o 
   1   9  11      783.65      713.49     24.05 o 
   2   9  11       52.93       33.08      4.28 o 
   3   9  11     1128.19     1105.54     22.36 o 
   4   9  11       52.23       48.89      5.14 o 
   5   9  11      221.84      221.49     11.44 o 
   6   9  11        2.05       -3.08      4.62 o 
   7   9  11      719.37      705.70     20.13 o 
   8   9  11       29.29       33.39      7.70 o 
   9   9  11      242.53      231.80     16.94 o 
  10   9  11       42.42       45.44      9.24 o 
  11   9  11      253.39      236.42     19.25 o 
  12   9  11       16.02       -0.77      6.93 o 
  -4  10  11        0.04        0.62      4.06 o 
  -3  10  11      255.35      232.29     23.10 o 
  -2  10  11      115.24      130.07     11.55 o 
  -1  10  11      413.33      417.91     21.18 o 
   0  10  11       26.32       20.68      5.15 o 
   1  10  11      977.37      898.72     19.94 o 
   2  10  11       55.50       67.98      6.32 o 
   3  10  11     1528.90     1539.82     28.72 o 
   4  10  11        2.98       -2.42      3.70 o 
   5  10  11      658.88      655.76     20.15 o 
   6  10  11       80.80       95.66      9.21 o 
   7  10  11      340.92      356.18     14.16 o 
   8  10  11        1.39       -4.24      4.24 o 
   9  10  11      116.12      131.72     11.17 o 
  10  10  11        1.72       -3.08      6.93 o 
  11  10  11      343.10      352.71     23.10 o 
  12  10  11        1.68       -6.93      6.93 o 
  -3  11  11      308.19      287.15     15.13 o 
  -2  11  11        3.71        9.97      4.60 o 
  -1  11  11      333.06      353.38     16.23 o 
   0  11  11       11.14       14.03      5.39 o 
   1  11  11      180.47      181.82     20.02 o 
   2  11  11        5.72        9.90      3.13 o 
   3  11  11      432.48      443.15     18.25 o 
   4  11  11        2.65        0.15      4.06 o 
   5  11  11     1445.68     1410.77     41.20 o 
   6  11  11       10.08        5.63      4.26 o 
   7  11  11      666.52      694.75     33.88 o 
   8  11  11        2.07        1.54      3.27 o 
   9  11  11      240.27      221.02     18.48 o 
  10  11  11       47.85       49.29     10.78 o 
  11  11  11      272.45      277.24     21.56 o 
  -1  12  11      207.11      215.81     24.64 o 
   0  12  11       10.64       18.87      5.45 o 
   1  12  11      261.91      259.96     14.36 o 
   2  12  11       56.68       61.25      6.44 o 
   3  12  11      435.95      418.30     13.34 o 
   4  12  11       46.18       50.04     15.02 o 
   5  12  11      222.32      200.43     12.24 o 
   6  12  11        8.06        5.73      5.78 o 
   7  12  11      828.14      835.26     26.57 o 
   8  12  11        2.64       -1.54      7.70 o 
   9  12  11      331.92      333.46     22.33 o 
  10  12  11        6.73        0.77      7.70 o 
  11  12  11       83.63       50.06     11.55 o 
   1  13  11      329.16      325.57     16.31 o 
   2  13  11       50.11       58.66     15.02 o 
   3  13  11      221.38      212.82     10.28 o 
   4  13  11        0.45        6.83      4.26 o 
   5  13  11      120.10      121.43     10.30 o 
   6  13  11       22.32       16.21      4.98 o 
   7  13  11      268.29      287.74     14.36 o 
   8  13  11        2.97        0.00      7.70 o 
   9  13  11      240.58      232.57     21.56 o 
  10  13  11        0.98       -6.16      8.47 o 
   4  14  11        0.36        3.68      4.81 o 
   5  14  11      379.85      372.48     17.15 o 
   6  14  11        0.76        0.05      4.26 o 
   7  14  11      117.84      132.08     11.28 o 
  -7  -9  12        7.14       -0.40      7.70 o 
  -6  -9  12       86.96      100.82      8.65 o 
  -5  -9  12        4.05       -2.38      3.65 o 
  -4  -9  12      152.55      171.26     10.61 o 
  -3  -9  12       25.49       11.44      4.29 o 
  -2  -9  12      126.22      119.53     11.83 o 
  -9  -8  12        4.22        1.54      6.16 o 
  -8  -8  12      113.43      124.20     12.49 o 
  -7  -8  12        1.22       -1.47      4.52 o 
  -6  -8  12      293.76      295.57     10.32 o 
  -5  -8  12        0.31       -2.90      3.67 o 
  -4  -8  12       89.95      101.31      7.24 o 
  -3  -8  12       26.95       17.08      3.86 o 
  -2  -8  12      140.91      166.78     10.78 o 
  -1  -8  12       42.77       26.62      6.64 o 
   0  -8  12      213.83      242.32     11.82 o 
 -10  -7  12      115.57      101.22     12.24 o 
  -9  -7  12        8.50       -1.54      7.70 o 
  -8  -7  12       49.27       34.02     11.17 o 
  -7  -7  12        0.18       -2.95      2.95 o 
  -6  -7  12      307.51      277.94     11.56 o 
  -5  -7  12        8.79       10.17      3.83 o 
  -4  -7  12      542.29      563.35     25.87 o 
  -3  -7  12       15.15       10.86      4.18 o 
  -2  -7  12      200.99      199.47      8.81 o 
  -1  -7  12        3.24        4.51      3.06 o 
   0  -7  12      212.26      237.27      9.76 o 
   1  -7  12       50.49       33.09      5.21 o 
   2  -7  12      136.69      152.01      9.72 o 
 -11  -6  12        4.91       -2.31      6.93 o 
 -10  -6  12       86.72       86.18     10.89 o 
  -9  -6  12        0.11       -4.90      4.90 o 
  -8  -6  12      139.37      125.70     11.44 o 
  -7  -6  12        0.11       -3.17      3.17 o 
  -6  -6  12       78.46       72.07      7.28 o 
  -5  -6  12        0.36       -2.03      3.03 o 
  -4  -6  12      587.99      595.83     17.37 o 
  -3  -6  12       40.48       24.12      4.39 o 
  -2  -6  12      245.10      225.86     10.48 o 
  -1  -6  12        7.40        4.05      3.72 o 
   0  -6  12      515.76      524.82     13.45 o 
   1  -6  12       15.13       11.95      3.52 o 
   2  -6  12       65.07       61.04      5.92 o 
   3  -6  12       24.95        7.01      6.19 o 
   4  -6  12      125.36      136.31     15.40 o 
 -11  -5  12        5.51        5.01      5.45 o 
 -10  -5  12      242.10      239.50     16.56 o 
  -9  -5  12       68.28       59.68     13.09 o 
  -8  -5  12      307.75      336.68     12.01 o 
  -7  -5  12       42.57       27.27      4.08 o 
  -6  -5  12      194.21      192.45      9.29 o 
  -5  -5  12        0.67       -2.49      2.86 o 
  -4  -5  12      127.05      126.91      8.27 o 
  -3  -5  12       25.98       16.22      3.92 o 
  -2  -5  12      103.43       95.82      7.59 o 
  -1  -5  12      172.10      173.12      9.18 o 
   0  -5  12      424.77      426.08     13.91 o 
   1  -5  12        0.66       -0.33      3.36 o 
   2  -5  12      194.10      204.11      8.82 o 
   3  -5  12        6.32        2.04      3.19 o 
   4  -5  12      125.96      147.89     19.96 o 
   5  -5  12        3.54       -0.53      7.32 o 
 -11  -4  12        0.03        1.28      4.81 o 
 -10  -4  12      614.05      739.30     50.06 o 
  -9  -4  12        7.14        2.70      4.90 o 
  -8  -4  12       49.54       38.23      5.14 o 
  -7  -4  12       53.39       42.11      5.17 o 
  -6  -4  12      589.96      568.72     15.60 o 
  -5  -4  12        6.98        3.77      3.08 o 
  -4  -4  12      835.23      826.67     19.22 o 
  -3  -4  12        0.06       -1.72      2.79 o 
  -2  -4  12      199.29      187.09      8.82 o 
  -1  -4  12      138.09      149.05      8.24 o 
   0  -4  12      349.10      360.35     12.13 o 
   1  -4  12      173.06      167.57      8.89 o 
   2  -4  12      398.62      384.93     12.89 o 
   3  -4  12        1.66       -2.23      2.94 o 
   4  -4  12      297.77      324.73     10.65 o 
   5  -4  12       15.54       11.51      3.40 o 
   6  -4  12       61.79       62.97     28.49 o 
 -11  -3  12        0.29        0.39      9.63 o 
 -10  -3  12      521.29      559.36     32.34 o 
  -9  -3  12       18.25       16.94      5.70 o 
  -8  -3  12      292.35      275.58     14.25 o 
  -7  -3  12       63.09       50.81      8.16 o 
  -6  -3  12      636.52      642.72     16.62 o 
  -5  -3  12        6.27       -0.17      2.89 o 
  -4  -3  12     1748.85     1695.06     36.14 o 
  -3  -3  12       10.58       10.17      3.03 o 
  -2  -3  12      533.14      505.36     14.18 o 
  -1  -3  12        8.90        5.35      2.89 o 
   0  -3  12      350.32      365.12     11.85 o 
   1  -3  12       42.62       39.92      8.74 o 
   2  -3  12       63.90       67.35      8.07 o 
   3  -3  12       48.16       35.68     10.95 o 
   4  -3  12      527.58      512.82     15.26 o 
   5  -3  12        8.80        3.69      2.97 o 
   6  -3  12      313.38      306.87     10.56 o 
   7  -3  12       12.86        8.83      8.86 o 
 -11  -2  12        7.16        2.76      5.39 o 
 -10  -2  12      263.83      257.14     14.13 o 
  -9  -2  12        1.02        2.36      2.95 o 
  -8  -2  12     1215.03     1288.33     26.00 o 
  -7  -2  12       26.99       17.55      3.80 o 
  -6  -2  12      599.06      599.57     15.72 o 
  -5  -2  12        3.54        3.47      2.89 o 
  -4  -2  12      638.73      649.56     19.28 o 
  -3  -2  12       40.61       33.01      4.58 o 
  -2  -2  12      386.27      377.22     11.69 o 
  -1  -2  12       66.76       67.10      6.07 o 
   0  -2  12       14.16        6.67      2.79 o 
   1  -2  12        0.85        1.16      3.18 o 
   2  -2  12      146.06      143.83      7.70 o 
   3  -2  12        2.79       -0.45      2.71 o 
   4  -2  12      375.75      376.37     12.45 o 
   5  -2  12       88.87       81.05      7.12 o 
   6  -2  12      463.64      452.65     12.30 o 
   7  -2  12       10.75        5.25      4.56 o 
   8  -2  12      137.95      157.01     13.86 o 
 -11  -1  12        0.35       -5.39      5.39 o 
 -10  -1  12      300.29      354.42     15.79 o 
  -9  -1  12        4.30        2.46      3.17 o 
  -8  -1  12      760.71      782.65     18.90 o 
  -7  -1  12       25.77       21.59      3.95 o 
  -6  -1  12      970.10      961.68     20.87 o 
  -5  -1  12       16.15        9.57      3.36 o 
  -4  -1  12     1379.58     1357.62     25.93 o 
  -3  -1  12      342.17      327.03     10.92 o 
  -2  -1  12       81.56       93.44      7.50 o 
  -1  -1  12       55.46       41.11      8.10 o 
   0  -1  12      488.13      452.79     12.59 o 
   1  -1  12       12.86        7.66      2.94 o 
   2  -1  12      820.83      806.27     17.92 o 
   3  -1  12       19.93       14.39      3.39 o 
   4  -1  12      546.29      565.93     18.85 o 
   5  -1  12        0.69       -2.26      2.73 o 
   6  -1  12       60.12       48.79     10.46 o 
   7  -1  12        1.25       -0.06      2.39 o 
   8  -1  12       88.76       85.38      8.64 o 
 -11   0  12        0.72       -5.39      5.39 o 
 -10   0  12      315.71      320.36     22.33 o 
  -9   0  12       37.27       31.08      4.29 o 
  -8   0  12      403.33      410.67     13.57 o 
  -7   0  12       17.73       15.59      3.50 o 
  -6   0  12      990.07     1001.46     21.48 o 
  -5   0  12        2.51       -0.05      2.71 o 
  -4   0  12     2218.77     2161.49     36.61 o 
  -3   0  12      136.25      131.21      7.40 o 
  -2   0  12     1567.59     1471.64     26.97 o 
  -1   0  12      122.62      116.54      7.09 o 
   0   0  12     2587.67     2613.88     41.92 o 
   1   0  12       10.90        5.89      2.79 o 
   2   0  12       27.34       26.29      7.47 o 
   3   0  12       13.93        9.81      2.94 o 
   4   0  12     1613.18     1547.47     29.30 o 
   5   0  12       25.76       15.00      3.39 o 
   6   0  12      201.35      200.71      9.03 o 
   7   0  12        8.58        4.90      4.47 o 
   8   0  12      114.55      111.55      6.53 o 
   9   0  12        5.61        1.95      3.35 o 
 -10   1  12      427.82      488.88     26.18 o 
  -9   1  12       64.81       72.93     11.17 o 
  -8   1  12      603.13      657.51     43.51 o 
  -7   1  12        0.01       -2.43      2.79 o 
  -6   1  12      203.79      207.95      9.26 o 
  -5   1  12        0.88        0.72      2.71 o 
  -4   1  12      614.82      633.67     15.56 o 
  -3   1  12      304.36      315.84     10.67 o 
  -2   1  12     2245.51     2222.60     36.74 o 
  -1   1  12      402.46      402.55     11.85 o 
   0   1  12     1715.47     1703.71     29.63 o 
   1   1  12       16.66        8.27      2.94 o 
   2   1  12      618.93      608.73     14.49 o 
   3   1  12      163.74      158.47      8.75 o 
   4   1  12     1037.88     1051.12     21.00 o 
   5   1  12        5.62        5.12      2.79 o 
   6   1  12      689.77      668.71     16.58 o 
   7   1  12       31.86       21.15      3.50 o 
   8   1  12      106.17      109.06      8.82 o 
   9   1  12        0.85       -2.60      2.67 o 
  10   1  12      102.90      101.54     12.13 o 
 -10   2  12      215.15      228.37     12.79 o 
  -9   2  12       16.22       15.72      4.60 o 
  -8   2  12      287.14      289.87     13.58 o 
  -7   2  12       27.64       21.87      4.60 o 
  -6   2  12      614.33      614.49     15.71 o 
  -5   2  12       35.30       22.00      3.69 o 
  -4   2  12      672.34      691.37     16.44 o 
  -3   2  12       69.86       69.64      6.07 o 
  -2   2  12      343.88      345.98     10.94 o 
  -1   2  12       91.40       88.45      6.48 o 
   0   2  12     2136.98     2013.69     33.61 o 
   1   2  12      188.83      178.73      8.88 o 
   2   2  12     3122.11     3065.45     47.22 o 
   3   2  12      352.67      334.32     10.35 o 
   4   2  12      605.63      619.89     14.63 o 
   5   2  12        0.00       -0.54      2.35 o 
   6   2  12      535.46      579.81     14.80 o 
   7   2  12       18.07       13.09      3.11 o 
   8   2  12      238.88      262.61      9.92 o 
   9   2  12        0.38       -0.77      2.67 o 
  10   2  12      226.59      229.05     10.33 o 
  -9   3  12        0.01        0.00      3.27 o 
  -8   3  12      300.80      285.66     13.58 o 
  -7   3  12        0.89       -2.54      2.59 o 
  -6   3  12      557.62      563.49     14.83 o 
  -5   3  12       29.83       28.49      5.45 o 
  -4   3  12     1175.03     1184.93     21.04 o 
  -3   3  12       35.73       28.37      4.34 o 
  -2   3  12     1057.86     1084.18     18.97 o 
  -1   3  12      213.15      202.91      6.16 o 
   0   3  12     1942.86     1918.98     40.35 o 
   1   3  12        0.78        1.44      1.67 o 
   2   3  12      825.86      822.41     15.45 o 
   3   3  12      101.02      114.17      5.53 o 
   4   3  12     2282.82     2220.56     30.09 o 
   5   3  12        3.11        2.09      2.19 o 
   6   3  12     1037.06     1084.99     17.85 o 
   7   3  12        0.41       -0.95      2.35 o 
   8   3  12      251.33      261.83     15.07 o 
   9   3  12        3.85       -2.24      2.96 o 
  10   3  12      115.63      119.61      9.80 o 
  -9   4  12       38.58       34.02      8.38 o 
  -8   4  12      583.93      612.44     24.46 o 
  -7   4  12        1.03       -2.59      2.59 o 
  -6   4  12      279.92      292.07      8.81 o 
  -5   4  12        3.90       -1.66      1.66 o 
  -4   4  12      417.93      410.35      9.96 o 
  -3   4  12      251.14      242.86      8.19 o 
  -2   4  12      737.88      787.13     14.54 o 
  -1   4  12       15.61       14.66      4.12 o 
   0   4  12      728.24      697.03     19.01 o 
   1   4  12       83.75       90.70      4.85 o 
   2   4  12      529.34      527.89     11.45 o 
   3   4  12        4.91        3.11      2.00 o 
   4   4  12     2216.42     2186.54     52.47 o 
   5   4  12       62.08       55.52      4.29 o 
   6   4  12     1369.18     1394.07     31.46 o 
   7   4  12       87.18       73.98      5.62 o 
   8   4  12      117.12      108.26      6.96 o 
   9   4  12       18.53        6.49      2.94 o 
  10   4  12      187.63      203.78     11.70 o 
  11   4  12        3.69        0.00      5.39 o 
  -8   5  12      349.76      395.62     13.06 o 
  -7   5  12        2.58        1.86      3.05 o 
  -6   5  12      843.05      865.81     19.11 o 
  -5   5  12        2.48       -3.10      3.10 o 
  -4   5  12      579.99      606.83     14.26 o 
  -3   5  12        0.91       -1.23      1.81 o 
  -2   5  12      186.69      220.15      7.78 o 
  -1   5  12      462.96      437.88      9.60 o 
   0   5  12     2220.46     2121.17     40.24 o 
   1   5  12       55.61       57.90      4.37 o 
   2   5  12     1721.64     1720.81     32.68 o 
   3   5  12      428.32      422.00     13.97 o 
   4   5  12      340.33      356.17     10.41 o 
   5   5  12       25.03       19.44      3.86 o 
   6   5  12      415.11      426.20     11.63 o 
   7   5  12        5.42        3.34      3.15 o 
   8   5  12      974.00     1027.08     20.83 o 
   9   5  12       10.81        8.19      2.94 o 
  10   5  12      746.68      793.77     18.46 o 
  11   5  12        2.82        3.08      5.39 o 
  -7   6  12        1.06       -1.09      2.59 o 
  -6   6  12      745.64      734.58     17.46 o 
  -5   6  12       45.17       51.97      9.71 o 
  -4   6  12     1580.69     1614.20     24.66 o 
  -3   6  12       19.97       12.03      3.88 o 
  -2   6  12      857.58      876.07     22.90 o 
  -1   6  12       12.74        5.90      1.94 o 
   0   6  12     1874.10     2001.43     33.16 o 
   1   6  12       14.55       15.15      3.11 o 
   2   6  12      661.72      726.49     16.36 o 
   3   6  12       35.20       29.39      4.57 o 
   4   6  12     1078.47     1061.80     20.78 o 
   5   6  12       16.96        6.24      2.59 o 
   6   6  12      628.03      635.73     14.89 o 
   7   6  12        4.55        3.03      2.49 o 
   8   6  12      939.31      955.99     19.97 o 
   9   6  12       25.05       18.57      3.56 o 
  10   6  12      553.61      588.25     15.55 o 
  11   6  12       15.40        8.47      9.24 o 
  -7   7  12        2.77        5.15      4.26 o 
  -6   7  12      179.33      177.57     11.62 o 
  -5   7  12        4.08        2.49      3.51 o 
  -4   7  12      824.39      785.44     22.91 o 
  -3   7  12       59.47       42.08      5.30 o 
  -2   7  12     1306.95     1189.21     82.37 o 
  -1   7  12        8.20        6.39      2.79 o 
   0   7  12      187.61      224.46      8.83 o 
   1   7  12        1.95       -2.12      2.13 o 
   2   7  12      383.95      409.77     17.23 o 
   3   7  12      249.25      233.98      9.28 o 
   4   7  12      990.89      979.66     20.06 o 
   5   7  12        5.30        0.53      2.96 o 
   6   7  12      747.17      737.21     16.68 o 
   7   7  12        0.38       -1.97      1.97 o 
   8   7  12      329.67      362.02     11.54 o 
   9   7  12        2.96       -3.17      3.17 o 
  10   7  12      306.97      322.31     14.16 o 
  11   7  12        0.70       -1.21      5.01 o 
  -6   8  12      133.39      135.44     11.07 o 
  -5   8  12        0.14        0.89      3.51 o 
  -4   8  12      184.59      172.28     10.92 o 
  -3   8  12       10.35       14.44      4.26 o 
  -2   8  12      377.34      381.98     20.69 o 
  -1   8  12      155.91      159.78      8.38 o 
   0   8  12     1185.51     1190.73     23.63 o 
   1   8  12        0.30       -1.01      2.49 o 
   2   8  12     1106.33     1114.35     22.32 o 
   3   8  12       38.85       33.19      4.13 o 
   4   8  12      133.72      138.40      7.53 o 
   5   8  12        0.41       -0.87      2.20 o 
   6   8  12      459.39      463.97     13.02 o 
   7   8  12       40.89       36.51      5.92 o 
   8   8  12      439.05      457.37     13.32 o 
   9   8  12       43.93       48.69      5.30 o 
  10   8  12      517.00      520.37     18.51 o 
  11   8  12        2.17        0.66      7.32 o 
  -5   9  12       13.12       15.83      4.81 o 
  -4   9  12      325.23      320.11     15.13 o 
  -3   9  12       17.90       21.25      4.90 o 
  -2   9  12      392.82      387.57     15.89 o 
  -1   9  12        2.47        3.85      3.81 o 
   0   9  12     1033.55     1035.43     22.60 o 
   1   9  12       15.30       16.91      3.63 o 
   2   9  12      599.47      584.63     16.73 o 
   3   9  12        1.76        2.27      2.67 o 
   4   9  12     1477.47     1477.55     27.85 o 
   5   9  12        0.59        0.15      2.49 o 
   6   9  12      467.04      466.39     13.48 o 
   7   9  12        0.96       -1.42      3.51 o 
   8   9  12      325.63      313.43     13.33 o 
   9   9  12        3.13        0.41      3.47 o 
  10   9  12      457.37      471.31     24.64 o 
  11   9  12        9.68        6.93      7.70 o 
  -3  10  12       33.57       54.30     14.63 o 
  -2  10  12      461.22      443.09     41.59 o 
  -1  10  12       22.29       28.49      5.45 o 
   0  10  12      120.37      132.94     10.30 o 
   1  10  12        9.09       15.07      4.46 o 
   2  10  12      510.47      528.57     15.03 o 
   3  10  12      106.75      104.01      7.35 o 
   4  10  12     1122.23     1093.03     23.10 o 
   5  10  12        4.66        7.37      3.24 o 
   6  10  12      805.30      806.54     22.85 o 
   7  10  12        1.09       -3.27      3.27 o 
   8  10  12      270.04      261.09     12.52 o 
   9  10  12       32.39       19.25      8.47 o 
  10  10  12      253.07      258.76     20.02 o 
  11  10  12       14.49       20.79      8.47 o 
  -2  11  12      106.00       98.60      9.98 o 
  -1  11  12       51.69       64.43      9.21 o 
   0  11  12      345.40      336.39     15.46 o 
   1  11  12        0.04        6.16      4.36 o 
   2  11  12      291.33      286.43     11.18 o 
   3  11  12       44.76       38.58      4.89 o 
   4  11  12      238.49      244.38     10.29 o 
   5  11  12       28.65       36.61      7.54 o 
   6  11  12      946.68      934.91     25.86 o 
   7  11  12       34.45       32.61     14.63 o 
   8  11  12      528.01      536.57     30.42 o 
   9  11  12        1.55        3.08      7.70 o 
  10  11  12      271.00      255.68     20.79 o 
   0  12  12      320.93      342.35     26.57 o 
   1  12  12        4.59        9.42      4.60 o 
   2  12  12      253.80      290.98     11.54 o 
   3  12  12       10.13       10.79      3.81 o 
   4  12  12      389.03      394.32     13.42 o 
   5  12  12        1.90       -0.26      7.70 o 
   6  12  12      190.20      178.87     11.94 o 
   7  12  12        2.96        3.18      3.96 o 
   8  12  12      400.39      436.01     26.18 o 
   9  12  12        0.98       -0.77      6.93 o 
  10  12  12      279.67      286.48     22.33 o 
   2  13  12      203.07      208.99     17.33 o 
   3  13  12      103.13      126.20      8.45 o 
   4  13  12      268.33      258.25     11.18 o 
   5  13  12       12.27       17.60      5.36 o 
   6  13  12      142.45      143.87     11.62 o 
   7  13  12        2.27        7.14      4.55 o 
   8  13  12      137.73      136.11     11.94 o 
  -6  -8  13        9.13        7.18      3.40 o 
  -5  -8  13      275.52      285.88     10.63 o 
  -4  -8  13       28.52       26.97      8.12 o 
  -3  -8  13      188.55      206.61      9.46 o 
  -2  -8  13        1.12       -3.33      3.59 o 
  -8  -7  13       11.90        7.70      6.53 o 
  -7  -7  13      156.74      145.46      9.63 o 
  -6  -7  13        4.71       -4.58      4.58 o 
  -5  -7  13      271.80      268.91     12.01 o 
  -4  -7  13       45.79       36.94      8.89 o 
  -3  -7  13      202.84      220.35     11.30 o 
  -2  -7  13       20.03       11.53      3.65 o 
  -1  -7  13      365.83      374.34     12.16 o 
   0  -7  13        1.19       -2.14      3.19 o 
   1  -7  13      107.24      116.29     15.40 o 
  -9  -6  13      178.15      162.30     13.58 o 
  -8  -6  13       16.83        6.93      5.99 o 
  -7  -6  13      174.58      190.39     10.04 o 
  -6  -6  13        0.29       -0.59      3.59 o 
  -5  -6  13       38.48       27.70      4.46 o 
  -4  -6  13        0.33       -3.03      3.03 o 
  -3  -6  13      138.85      137.98      8.94 o 
  -2  -6  13       15.92       12.11      4.05 o 
  -1  -6  13      359.82      360.23     13.63 o 
   0  -6  13        0.07       -2.99      2.99 o 
   1  -6  13      289.49      292.00     10.74 o 
   2  -6  13        5.64        6.18      3.52 o 
 -10  -5  13        8.26        1.54      5.45 o 
  -9  -5  13       39.73       20.85      6.79 o 
  -8  -5  13        5.03       -0.88      4.56 o 
  -7  -5  13      277.26      281.79     11.54 o 
  -6  -5  13       25.58       17.35      4.01 o 
  -5  -5  13      297.35      289.91     11.56 o 
  -4  -5  13        2.69       -2.80      2.95 o 
  -3  -5  13      174.90      185.63      9.72 o 
  -2  -5  13       24.38       12.97      4.08 o 
  -1  -5  13      446.37      457.93     14.76 o 
   0  -5  13        3.58       -0.99      3.36 o 
   1  -5  13      476.16      468.04     15.26 o 
   2  -5  13       13.91        8.20      3.45 o 
   3  -5  13      187.39      199.34     10.56 o 
   4  -5  13        9.71        4.73      4.88 o 
 -10  -4  13        0.01        3.15      5.70 o 
  -9  -4  13      313.17      289.58     15.79 o 
  -8  -4  13       85.01       90.47      7.36 o 
  -7  -4  13      289.21      268.86     11.22 o 
  -6  -4  13        3.28       -1.44      2.95 o 
  -5  -4  13      354.56      340.54     12.33 o 
  -4  -4  13       78.50       65.67      6.80 o 
  -3  -4  13      460.20      437.18     13.87 o 
  -2  -4  13        0.96       -2.20      3.05 o 
  -1  -4  13      356.23      357.68     12.40 o 
   0  -4  13        1.63        3.19      3.26 o 
   1  -4  13      343.86      357.81     12.95 o 
   2  -4  13       19.89       13.89      3.95 o 
   3  -4  13      173.22      182.56     11.43 o 
   4  -4  13       41.02       29.16      4.03 o 
   5  -4  13      168.64      173.89     10.52 o 
 -10  -3  13       12.04       16.57      6.24 o 
  -9  -3  13      505.73      473.20     19.87 o 
  -8  -3  13       40.70       32.83      6.65 o 
  -7  -3  13      103.96       88.49      8.00 o 
  -6  -3  13        0.63       -0.67      2.95 o 
  -5  -3  13      236.08      225.00      9.97 o 
  -4  -3  13       31.61       20.84      3.92 o 
  -3  -3  13      564.96      560.63     15.52 o 
  -2  -3  13       84.50       68.22      7.00 o 
  -1  -3  13      342.33      322.05     12.92 o 
   0  -3  13       33.77       24.24      3.92 o 
   1  -3  13      554.93      549.25     15.26 o 
   2  -3  13       17.35        6.44      5.69 o 
   3  -3  13       53.54       45.08      6.27 o 
   4  -3  13        6.58        0.21      3.39 o 
   5  -3  13      231.54      236.93     10.60 o 
   6  -3  13        2.56        2.63      4.78 o 
 -10  -2  13        8.22       11.94      5.45 o 
  -9  -2  13      156.69      157.80     12.54 o 
  -8  -2  13        0.23        1.95      3.03 o 
  -7  -2  13      638.78      643.09     17.07 o 
  -6  -2  13       24.11       21.89      3.92 o 
  -5  -2  13     1094.94     1076.20     22.92 o 
  -4  -2  13       20.62       11.34      3.33 o 
  -3  -2  13      409.30      404.09     12.71 o 
  -2  -2  13        0.97       -0.11      2.79 o 
  -1  -2  13      236.12      240.07     10.03 o 
   0  -2  13        0.51       -1.47      3.46 o 
   1  -2  13      115.11      108.71      7.09 o 
   2  -2  13       62.46       61.89      6.48 o 
   3  -2  13      238.96      219.06      9.92 o 
   4  -2  13        0.56        1.56      3.05 o 
   5  -2  13      108.30      113.87      8.01 o 
   6  -2  13        5.45        1.21      2.78 o 
   7  -2  13      192.91      190.17      8.82 o 
 -10  -1  13        2.47       -1.16      4.90 o 
  -9  -1  13      298.73      310.91     13.93 o 
  -8  -1  13        3.79       -1.13      2.79 o 
  -7  -1  13      593.08      557.92     15.69 o 
  -6  -1  13       28.30       21.81      3.92 o 
  -5  -1  13      816.26      829.30     19.53 o 
  -4  -1  13       37.59       35.05      5.00 o 
  -3  -1  13      550.47      539.67     14.94 o 
  -2  -1  13      439.86      437.76     13.04 o 
  -1  -1  13      286.53      295.17     14.11 o 
   0  -1  13       79.33       85.82      6.64 o 
   1  -1  13       41.25       36.09      4.50 o 
   2  -1  13       44.19       34.28      9.35 o 
   3  -1  13      626.10      621.37     15.99 o 
   4  -1  13       67.77       65.05      8.99 o 
   5  -1  13      253.73      271.29     11.49 o 
   6  -1  13        0.01       -0.20      3.58 o 
   7  -1  13      153.70      160.14      7.86 o 
 -10   0  13        1.61       -6.16      6.16 o 
  -9   0  13      486.06      550.58     16.14 o 
  -8   0  13       80.38       81.48      7.35 o 
  -7   0  13      301.53      329.61     11.85 o 
  -6   0  13       12.76        8.93      3.39 o 
  -5   0  13      196.19      201.50      9.14 o 
  -4   0  13        3.56        1.88      2.79 o 
  -3   0  13      703.35      663.46     16.30 o 
  -2   0  13       23.26       19.83      3.59 o 
  -1   0  13     1080.31     1059.27     22.23 o 
   0   0  13        4.25        7.86      3.23 o 
   1   0  13      908.78      923.78     28.78 o 
   2   0  13      221.07      235.74      9.48 o 
   3   0  13      313.09      322.18     10.96 o 
   4   0  13       64.94       53.53      9.89 o 
   5   0  13      395.96      393.78     24.75 o 
   6   0  13        6.46        4.34      2.94 o 
   7   0  13      149.19      154.29     14.59 o 
   8   0  13       30.43       33.41      6.86 o 
 -10   1  13        1.73        0.77      6.16 o 
  -9   1  13      287.28      330.66     14.97 o 
  -8   1  13        2.59        0.28      3.51 o 
  -7   1  13      574.45      625.85     16.74 o 
  -6   1  13        0.08       -2.59      2.59 o 
  -5   1  13      587.30      584.51     15.71 o 
  -4   1  13        5.09        0.98      2.89 o 
  -3   1  13      627.77      660.90     17.82 o 
  -2   1  13      128.00      136.27      7.85 o 
  -1   1  13      847.94      846.98     22.72 o 
   0   1  13       20.26       15.23      3.13 o 
   1   1  13     1247.23     1230.66     23.98 o 
   2   1  13       57.58       60.10      5.92 o 
   3   1  13      186.27      174.61      7.98 o 
   4   1  13       20.54       13.40      3.24 o 
   5   1  13      302.99      313.95     12.77 o 
   6   1  13       16.41       11.10      3.39 o 
   7   1  13      245.83      258.90     10.52 o 
   8   1  13       27.49       21.29      4.13 o 
   9   1  13      218.60      235.83      9.23 o 
  -9   2  13      332.53      350.90     20.79 o 
  -8   2  13       44.93       49.46     12.32 o 
  -7   2  13      299.51      281.14     10.96 o 
  -6   2  13        7.06        2.03      2.94 o 
  -5   2  13      363.93      368.07     11.99 o 
  -4   2  13        2.70       -0.09      2.59 o 
  -3   2  13      549.07      515.02     14.07 o 
  -2   2  13      560.98      525.01     18.10 o 
  -1   2  13      433.94      469.69     13.04 o 
   0   2  13        6.81        0.43      2.59 o 
   1   2  13      599.62      630.59     15.08 o 
   2   2  13       81.41       78.63      7.79 o 
   3   2  13      991.16      979.64     20.07 o 
   4   2  13        0.02       -1.49      2.35 o 
   5   2  13      899.51      900.69     19.49 o 
   6   2  13        1.53       -0.53      2.78 o 
   7   2  13      257.17      242.15     10.07 o 
   8   2  13        1.98       -2.31      5.39 o 
   9   2  13      279.21      293.54     14.70 o 
  -9   3  13      368.05      400.79     25.03 o 
  -8   3  13        1.72        5.03      5.39 o 
  -7   3  13      329.13      350.86     14.91 o 
  -6   3  13        3.80       -1.69      3.30 o 
  -5   3  13      246.85      245.51      9.88 o 
  -4   3  13       10.05       10.01      3.11 o 
  -3   3  13      600.47      597.05     22.92 o 
  -2   3  13       57.00       57.90      6.20 o 
  -1   3  13      702.56      673.54     15.96 o 
   0   3  13        4.51       -1.43      2.59 o 
   1   3  13      466.44      487.34     13.15 o 
   2   3  13       68.78       56.22      5.62 o 
   3   3  13      553.52      566.61     14.11 o 
   4   3  13       19.38       14.81      3.11 o 
   5   3  13      894.59      894.83     30.12 o 
   6   3  13        1.05        0.10      3.83 o 
   7   3  13      343.49      338.43     14.42 o 
   8   3  13       24.87       16.08      4.26 o 
   9   3  13      111.21       94.13     12.32 o 
  10   3  13       55.85       32.66      5.70 o 
  -8   4  13        0.81       -0.77      3.81 o 
  -7   4  13      784.01      792.68     23.57 o 
  -6   4  13        0.49       -1.60      5.78 o 
  -5   4  13      576.38      554.28     14.88 o 
  -4   4  13        0.02       -2.49      2.49 o 
  -3   4  13      140.32      160.42      8.00 o 
  -2   4  13       99.94       92.35      6.30 o 
  -1   4  13     1009.09     1022.13     30.36 o 
   0   4  13        1.59       -2.22      2.22 o 
   1   4  13      679.63      677.72     15.70 o 
   2   4  13      159.94      147.68      7.35 o 
   3   4  13      244.19      242.27      9.27 o 
   4   4  13        0.30        0.39      2.72 o 
   5   4  13      321.36      339.56     13.88 o 
   6   4  13        1.14       -0.98      2.96 o 
   7   4  13      407.23      405.23     39.28 o 
   8   4  13      133.50      139.51     24.26 o 
   9   4  13      251.49      242.07     20.79 o 
  10   4  13       46.01       48.29     13.86 o 
  -7   5  13      477.65      472.23     18.87 o 
  -6   5  13        2.52       -3.38      3.85 o 
  -5   5  13      847.46      875.45     29.65 o 
  -4   5  13        2.49       -2.79      2.79 o 
  -3   5  13      715.30      707.82     16.60 o 
  -2   5  13      109.35      117.05      5.34 o 
  -1   5  13      657.81      708.77     13.34 o 
   0   5  13       41.33       28.11      4.90 o 
   1   5  13     1327.00     1276.11     31.28 o 
   2   5  13       19.94       11.55      3.81 o 
   3   5  13     1168.49     1159.72     29.13 o 
   4   5  13       44.62       49.15      6.53 o 
   5   5  13      562.90      537.42     17.69 o 
   6   5  13        4.86        3.85      3.27 o 
   7   5  13      490.42      475.09     22.72 o 
   8   5  13        4.21       -1.54      3.27 o 
   9   5  13      402.59      423.34     17.71 o 
  10   5  13       26.54       25.76      5.15 o 
  -7   6  13      195.98      228.72     20.79 o 
  -6   6  13       46.19       40.82      9.24 o 
  -5   6  13      798.96      854.81     28.49 o 
  -4   6  13       22.15       21.87      4.60 o 
  -3   6  13     1280.77     1269.09     37.95 o 
  -2   6  13        1.87        3.80      2.49 o 
  -1   6  13      899.33      918.64     19.31 o 
   0   6  13        8.36        1.35      2.50 o 
   1   6  13     1123.82     1132.69     33.73 o 
   2   6  13        3.95        2.85      2.35 o 
   3   6  13      311.98      340.85     10.74 o 
   4   6  13       50.10       35.53      4.12 o 
   5   6  13      478.03      457.78     14.99 o 
   6   6  13        5.89        0.93      2.43 o 
   7   6  13      286.60      292.44     10.48 o 
   8   6  13       20.26       18.43      4.06 o 
   9   6  13      228.06      208.61     20.41 o 
  10   6  13       26.68       28.16      4.81 o 
  -6   7  13       14.61       18.77      4.98 o 
  -5   7  13      166.63      155.65     10.92 o 
  -4   7  13       23.52       26.88      4.81 o 
  -3   7  13      216.43      230.11     11.83 o 
  -2   7  13       82.91       79.38     11.78 o 
  -1   7  13      977.18      985.10     20.75 o 
   0   7  13        0.33       -0.26      2.67 o 
   1   7  13      701.83      725.93     31.70 o 
   2   7  13       10.57       14.18      3.11 o 
   3   7  13      318.74      340.36     10.92 o 
   4   7  13        4.11        0.05      2.53 o 
   5   7  13      144.35      139.06      7.70 o 
   6   7  13        0.60       -2.11      2.43 o 
   7   7  13      317.83      317.13     10.79 o 
   8   7  13      106.67      121.86      7.85 o 
   9   7  13      510.06      564.60     15.36 o 
  10   7  13        0.02       -0.56      2.96 o 
  -5   8  13      168.53      162.34     11.28 o 
  -4   8  13        3.08        4.51      3.70 o 
  -3   8  13      417.95      443.48     20.41 o 
  -2   8  13       44.96       47.31     10.40 o 
  -1   8  13      669.48      688.42     16.93 o 
   0   8  13        1.35        1.91      2.94 o 
   1   8  13     1415.33     1420.47     30.59 o 
   2   8  13        0.50        1.38      3.85 o 
   3   8  13     1234.06     1219.03     32.66 o 
   4   8  13        5.94        1.13      2.59 o 
   5   8  13      506.78      495.05     14.05 o 
   6   8  13        0.11        0.60      2.59 o 
   7   8  13      363.66      331.73     11.41 o 
   8   8  13       15.65       10.04      3.34 o 
   9   8  13      523.33      576.87     17.26 o 
  10   8  13        2.12       -5.01      5.01 o 
  -4   9  13       14.33       16.33      5.15 o 
  -3   9  13      420.20      435.02     17.54 o 
  -2   9  13       22.55       42.34      6.93 o 
  -1   9  13      372.95      389.73     15.89 o 
   0   9  13        0.42        4.09      2.96 o 
   1   9  13      689.58      643.22     25.37 o 
   2   9  13        0.29        2.35      2.94 o 
   3   9  13      743.72      710.07     25.96 o 
   4   9  13       27.31       22.48      3.95 o 
   5   9  13      869.74      863.35     19.84 o 
   6   9  13        1.04        0.00      2.67 o 
   7   9  13      246.85      246.28     10.23 o 
   8   9  13        4.51       -0.87      3.24 o 
   9   9  13      205.58      196.58     10.30 o 
  10   9  13        0.08       -1.87      5.78 o 
  -3  10  13       51.00       52.32      9.63 o 
  -2  10  13       25.58       24.08      5.36 o 
  -1  10  13      278.26      291.61     24.26 o 
   0  10  13        1.52        4.24      3.81 o 
   1  10  13      230.14      227.36     10.00 o 
   2  10  13       21.50       22.44      5.83 o 
   3  10  13      307.92      289.94     10.96 o 
   4  10  13        0.09        2.82      2.67 o 
   5  10  13      567.63      597.10     16.29 o 
   6  10  13       10.85        5.88      3.05 o 
   7  10  13      823.91      822.74     19.70 o 
   8  10  13        8.17        4.33      3.13 o 
   9  10  13      466.33      500.69     14.96 o 
  10  10  13        2.21       -6.93      6.93 o 
  -1  11  13      314.53      324.58     25.80 o 
   0  11  13        1.92        4.93      4.06 o 
   1  11  13      473.95      481.44     14.85 o 
   2  11  13        0.75       -0.69      2.67 o 
   3  11  13      542.38      556.78     15.81 o 
   4  11  13       78.68       98.04      7.67 o 
   5  11  13      323.28      308.77     11.85 o 
   6  11  13        3.21        2.80      3.33 o 
   7  11  13      531.28      528.78     22.80 o 
   8  11  13        2.29       -3.39      6.16 o 
   9  11  13      588.61      630.72     30.80 o 
   1  12  13      211.50      222.79     13.58 o 
   2  12  13        0.51        7.18      3.50 o 
   3  12  13      332.47      348.30     12.83 o 
   4  12  13        7.26       12.76      3.59 o 
   5  12  13      197.09      162.20      9.44 o 
   6  12  13        2.37       -0.55      2.76 o 
   7  12  13      157.83      151.74      8.72 o 
   8  12  13        0.21        1.54      9.63 o 
   4  13  13       14.61       20.91      3.95 o 
   5  13  13      136.76      139.20     10.57 o 
   6  13  13        1.23        2.37      2.76 o 
  -6  -7  14      140.90      147.86     14.63 o 
  -5  -7  14        6.21        6.01      4.08 o 
  -4  -7  14      121.62      118.32      9.95 o 
  -3  -7  14       11.49       10.07      4.64 o 
  -2  -7  14      206.44      220.79     11.30 o 
  -7  -6  14       12.52        5.97      4.08 o 
  -6  -6  14      208.89      224.68     11.33 o 
  -5  -6  14        0.33       -3.18      3.18 o 
  -4  -6  14       64.94       46.26      6.37 o 
  -3  -6  14        0.11       -3.24      3.44 o 
  -2  -6  14      162.01      172.02     10.29 o 
  -1  -6  14        0.32       -0.40      3.92 o 
   0  -6  14      131.96      136.92      8.51 o 
  -8  -5  14      142.20      137.00     18.87 o 
  -7  -5  14       19.12       13.04      4.04 o 
  -6  -5  14      234.40      249.96     15.35 o 
  -5  -5  14        1.42       -2.95      2.95 o 
  -4  -5  14      214.86      206.40     10.61 o 
  -3  -5  14        0.45       -3.01      3.01 o 
  -2  -5  14      216.06      216.03     12.07 o 
  -1  -5  14        0.83       -3.36      3.36 o 
   0  -5  14      252.74      259.90     11.85 o 
   1  -5  14        2.65       -1.43      3.72 o 
   2  -5  14      242.20      239.77     14.56 o 
  -9  -4  14        6.19       -2.93      5.70 o 
  -8  -4  14      203.64      218.01     10.98 o 
  -7  -4  14        0.55       -3.27      4.04 o 
  -6  -4  14      304.93      300.97     12.46 o 
  -5  -4  14        0.49       -2.95      2.95 o 
  -4  -4  14      278.45      268.32     11.31 o 
  -3  -4  14       29.47       18.68      4.39 o 
  -2  -4  14      355.46      360.82     17.87 o 
  -1  -4  14       35.23       25.52      4.64 o 
   0  -4  14      478.68      492.09     15.51 o 
   1  -4  14       10.27        8.73      3.95 o 
   2  -4  14      259.31      267.38     11.85 o 
   3  -4  14        4.20        3.11      4.36 o 
  -9  -3  14        1.29        2.70      5.99 o 
  -8  -3  14      314.87      326.34     12.57 o 
  -7  -3  14       51.76       50.20      7.66 o 
  -6  -3  14      503.65      510.88     15.47 o 
  -5  -3  14        3.29       -3.03      3.03 o 
  -4  -3  14      427.94      417.37     13.68 o 
  -3  -3  14       15.60       10.36      3.52 o 
  -2  -3  14      677.34      682.67     18.02 o 
  -1  -3  14      148.78      152.46      8.94 o 
   0  -3  14      221.28      223.82     10.33 o 
   1  -3  14       14.34       10.46      3.95 o 
   2  -3  14      307.06      299.95     12.61 o 
   3  -3  14        1.04       -3.17      3.17 o 
   4  -3  14       41.55       40.49      9.36 o 
   5  -3  14        0.54       -0.49      3.04 o 
  -9  -2  14       11.90        7.11      5.70 o 
  -8  -2  14       96.21       78.48      7.92 o 
  -7  -2  14       13.57        3.59      5.51 o 
  -6  -2  14      490.07      476.87     15.02 o 
  -5  -2  14        4.93        4.86      3.32 o 
  -4  -2  14      799.74      725.35     18.36 o 
  -3  -2  14        8.66        1.74      3.44 o 
  -2  -2  14      727.41      705.63     17.92 o 
  -1  -2  14       17.60       10.88      3.63 o 
   0  -2  14       20.74       13.91      3.84 o 
   1  -2  14       38.38       26.49      4.18 o 
   2  -2  14      474.41      487.10     14.82 o 
   3  -2  14       12.64        8.31      3.50 o 
   4  -2  14      161.79      154.31     15.13 o 
   5  -2  14        0.37       -1.37      6.58 o 
   6  -2  14      150.78      171.33     11.70 o 
  -9  -1  14        3.99       -1.14      5.72 o 
  -8  -1  14      223.50      224.18     10.74 o 
  -7  -1  14       10.47        3.19      3.36 o 
  -6  -1  14      543.33      528.26     15.65 o 
  -5  -1  14       25.02       23.67      4.18 o 
  -4  -1  14      655.82      645.53     17.03 o 
  -3  -1  14       32.34       31.45      5.78 o 
  -2  -1  14      549.08      538.95     15.12 o 
  -1  -1  14       61.91       53.12      6.00 o 
   0  -1  14      403.39      381.18     12.59 o 
   1  -1  14       20.52       11.95      3.50 o 
   2  -1  14      422.23      439.50     13.62 o 
   3  -1  14       51.23       53.73      6.00 o 
   4  -1  14      231.25      228.05     10.23 o 
   5  -1  14        0.24       -2.73      5.53 o 
   6  -1  14      134.57      152.32     21.56 o 
  -9   0  14        1.69        0.45      3.44 o 
  -8   0  14      334.51      361.27     13.15 o 
  -7   0  14      127.45      146.94      9.14 o 
  -6   0  14      419.44      453.91     16.99 o 
  -5   0  14        0.34       -2.71      2.71 o 
  -4   0  14      598.33      623.86     16.60 o 
  -3   0  14       38.16       35.67      4.95 o 
  -2   0  14      892.07      875.44     20.00 o 
  -1   0  14      119.09      111.99      7.59 o 
   0   0  14      910.70      873.96     20.00 o 
   1   0  14        0.13        0.85      4.38 o 
   2   0  14      557.91      525.39     20.65 o 
   3   0  14        0.03       -2.79      2.79 o 
   4   0  14      381.39      385.97     12.59 o 
   5   0  14        4.78        2.76      3.70 o 
   6   0  14      248.84      246.80     10.81 o 
   7   0  14        0.08       -2.99      3.05 o 
  -9   1  14        8.60        9.00      4.26 o 
  -8   1  14      102.92       95.12      9.35 o 
  -7   1  14        9.36        1.59      3.26 o 
  -6   1  14      279.59      270.76     14.96 o 
  -5   1  14        2.68       -0.02      3.05 o 
  -4   1  14      704.13      690.03     17.48 o 
  -3   1  14       13.76        7.46      3.26 o 
  -2   1  14      486.84      461.05     13.63 o 
  -1   1  14       14.48        8.14      3.13 o 
   0   1  14      306.99      306.01     10.96 o 
   1   1  14        5.05        4.36      2.79 o 
   2   1  14     1148.76     1126.20     23.23 o 
   3   1  14        9.11        0.12      2.94 o 
   4   1  14      780.57      763.39     18.93 o 
   5   1  14        0.86       -2.59      2.59 o 
   6   1  14      292.80      297.28     14.89 o 
   7   1  14        2.47        3.43      5.89 o 
   8   1  14      146.17      155.27     19.25 o 
  -8   2  14      243.88      255.98     15.40 o 
  -7   2  14       12.90       13.89      4.18 o 
  -6   2  14      221.73      207.40      9.76 o 
  -5   2  14        2.51       -0.69      2.94 o 
  -4   2  14      282.14      286.78     10.96 o 
  -3   2  14        0.11       -2.36      2.71 o 
  -2   2  14      672.48      650.62     16.57 o 
  -1   2  14        1.31        1.35      2.79 o 
   0   2  14      218.00      247.10      9.92 o 
   1   2  14        0.45       -2.10      2.59 o 
   2   2  14      621.02      611.95     15.52 o 
   3   2  14       80.93       71.08      6.36 o 
   4   2  14      599.47      569.54     18.80 o 
   5   2  14       34.54       49.33      7.08 o 
   6   2  14      401.47      397.67     16.34 o 
   7   2  14        0.01       -2.07      3.51 o 
   8   2  14      328.29      328.93     15.51 o 
  -8   3  14      433.43      472.72     18.19 o 
  -7   3  14        3.59       -0.39      5.01 o 
  -6   3  14      273.36      260.55     11.10 o 
  -5   3  14       10.35        3.11      4.89 o 
  -4   3  14      352.34      394.62     12.71 o 
  -3   3  14       20.00        8.55      3.17 o 
  -2   3  14      660.62      676.41     23.29 o 
  -1   3  14        0.45       -1.16      2.49 o 
   0   3  14      252.81      259.34     10.05 o 
   1   3  14        0.03       -2.35      2.59 o 
   2   3  14      320.05      306.56     16.89 o 
   3   3  14        5.48        0.86      2.59 o 
   4   3  14      435.78      436.66     16.88 o 
   5   3  14        2.40        0.00      3.85 o 
   6   3  14      695.66      658.34     21.50 o 
   7   3  14        1.25       -0.06      4.24 o 
   8   3  14      280.31      271.66     14.16 o 
   9   3  14       76.13       79.37      9.52 o 
  -7   4  14        7.34        1.39      4.06 o 
  -6   4  14      724.44      746.99     23.02 o 
  -5   4  14        4.46       -1.98      3.24 o 
  -4   4  14      800.50      808.05     18.90 o 
  -3   4  14        7.15       -2.72      2.94 o 
  -2   4  14      301.14      304.64     10.85 o 
  -1   4  14        1.86       -2.68      2.68 o 
   0   4  14      290.54      314.09     10.74 o 
   1   4  14        0.25       -2.93      3.08 o 
   2   4  14      505.66      505.48     28.88 o 
   3   4  14       57.71       46.32      6.53 o 
   4   4  14      827.26      820.61     23.96 o 
   5   4  14        4.94        5.01      3.47 o 
   6   4  14      607.38      583.70     19.64 o 
   7   4  14        0.01       -2.96      2.96 o 
   8   4  14      119.77      105.38     15.40 o 
   9   4  14        5.30        2.86      4.24 o 
  -7   5  14        0.25        3.08      6.16 o 
  -6   5  14      388.19      372.73     24.64 o 
  -5   5  14        0.27        4.62      6.16 o 
  -4   5  14      793.75      796.07     35.81 o 
  -3   5  14       18.71        9.63      4.36 o 
  -2   5  14      943.64      968.57     39.66 o 
  -1   5  14        1.69       -1.93      3.27 o 
   0   5  14      508.24      523.33     18.24 o 
   1   5  14        8.73        1.36      3.51 o 
   2   5  14      623.95      639.85     20.42 o 
   3   5  14        0.50        0.91      2.96 o 
   4   5  14      562.61      561.80     19.06 o 
   5   5  14        0.35       -1.23      2.56 o 
   6   5  14      415.77      427.98     16.60 o 
   7   5  14       15.79       11.17      5.01 o 
   8   5  14      226.95      214.26     11.94 o 
   9   5  14        7.51        4.62      3.81 o 
  -6   6  14      217.88      195.61     18.48 o 
  -5   6  14        0.87        3.85      6.16 o 
  -4   6  14      830.91      888.70     39.28 o 
  -3   6  14       23.65       22.08      4.90 o 
  -2   6  14      872.07      868.97     25.52 o 
  -1   6  14        0.33       -3.27      3.27 o 
   0   6  14      515.88      506.06     18.19 o 
   1   6  14        5.22       -1.16      3.27 o 
   2   6  14      374.86      395.32     16.06 o 
   3   6  14        0.66       -0.56      2.96 o 
   4   6  14      246.48      294.73     20.02 o 
   5   6  14        0.46        0.98      2.96 o 
   6   6  14      288.66      298.50     13.88 o 
   7   6  14       60.43       61.53      7.34 o 
   8   6  14      310.54      330.41     27.72 o 
   9   6  14       15.15       13.24      4.26 o 
  -5   7  14        4.05        3.85      6.16 o 
  -4   7  14      549.71      561.41     30.80 o 
  -3   7  14       14.85       20.02      6.93 o 
  -2   7  14      377.88      329.89     19.64 o 
  -1   7  14        3.70       -1.07      3.51 o 
   0   7  14      690.00      678.92     41.97 o 
   1   7  14        0.64       -3.27      3.27 o 
   2   7  14      675.34      673.63     21.50 o 
   3   7  14        4.75        1.93      3.27 o 
   4   7  14      533.00      572.12     36.58 o 
   5   7  14        3.07       -1.47      3.47 o 
   6   7  14      225.29      211.28     11.70 o 
   7   7  14        6.68        6.81      3.51 o 
   8   7  14      193.15      209.86     11.98 o 
   9   7  14       10.27       12.37      4.26 o 
  -4   8  14      292.64      294.95     23.10 o 
  -3   8  14        6.58       12.32      6.93 o 
  -2   8  14      443.93      420.48     26.18 o 
  -1   8  14        1.21       -0.95      3.51 o 
   0   8  14      494.04      492.74     18.19 o 
   1   8  14        1.09       -2.73      2.96 o 
   2   8  14      691.68      660.63     21.76 o 
   3   8  14       22.74       16.56      4.36 o 
   4   8  14     1131.67     1083.40     29.41 o 
   5   8  14        1.06       -0.39      4.24 o 
   6   8  14      451.12      439.35     16.88 o 
   7   8  14        1.43       -1.82      3.08 o 
   8   8  14       79.00       65.72      7.88 o 
   9   8  14        1.28       -5.39      5.39 o 
  -3   9  14       17.77       16.94      7.70 o 
  -2   9  14      461.73      448.97     27.72 o 
  -1   9  14        0.56        4.24      3.81 o 
   0   9  14      222.07      219.13     12.44 o 
   1   9  14        3.57        1.23      2.79 o 
   2   9  14      324.60      338.83     12.89 o 
   3   9  14        2.26        3.85      2.94 o 
   4   9  14      538.57      560.89     15.69 o 
   5   9  14       18.33       23.20      4.13 o 
   6   9  14      518.17      524.83     19.06 o 
   7   9  14       16.66       11.50      4.06 o 
   8   9  14      326.97      382.57     16.06 o 
   9   9  14        0.12       -0.77      3.27 o 
  -2  10  14      166.26      199.72     14.63 o 
  -1  10  14        7.10       16.76      5.78 o 
   0  10  14      347.89      352.33     12.68 o 
   1  10  14        4.40       -0.20      2.94 o 
   2  10  14      272.32      272.07     11.22 o 
   3  10  14       19.46       13.35      3.56 o 
   4  10  14      384.45      375.69     13.17 o 
   5  10  14        0.02        0.26      3.05 o 
   6  10  14      792.22      828.53     20.28 o 
   7  10  14       19.60       21.71      4.24 o 
   8  10  14      412.80      421.18     13.93 o 
   9  10  14        0.38        3.08      4.62 o 
   0  11  14       68.57       72.27      9.21 o 
   1  11  14        9.21       14.25      4.90 o 
   2  11  14      211.02      203.48     10.48 o 
   3  11  14        1.88        4.81      3.31 o 
   4  11  14      678.38      693.60     21.90 o 
   5  11  14       45.79       56.90      6.33 o 
   6  11  14      514.50      525.56     15.99 o 
   7  11  14        0.04        0.53      3.01 o 
   8  11  14      166.93      162.65     11.62 o 
   3  12  14        2.34        5.41      4.36 o 
   4  12  14      217.66      241.29     19.84 o 
   5  12  14        1.54        1.72      3.13 o 
   6  12  14      162.51      160.39     10.12 o 
  -4  -6  15        0.34       -2.31      5.39 o 
  -3  -6  15       38.11       21.88      6.27 o 
  -6  -5  15        0.70       -3.50      3.50 o 
  -5  -5  15      160.15      152.00      9.95 o 
  -4  -5  15        2.93       -3.52      3.52 o 
  -3  -5  15      100.46       84.92      9.75 o 
  -2  -5  15        0.81       -1.25      3.83 o 
  -1  -5  15      188.09      195.82     11.16 o 
   0  -5  15        5.80       -3.83      3.83 o 
  -7  -4  15      252.11      248.59     11.78 o 
  -6  -4  15        9.20       -0.91      3.52 o 
  -5  -4  15      144.37      132.61      9.28 o 
  -4  -4  15        5.92        2.62      3.59 o 
  -3  -4  15      138.73      132.03     10.79 o 
  -2  -4  15       28.40       17.63      4.39 o 
  -1  -4  15      139.10      144.03      9.75 o 
   0  -4  15        0.31       -0.65      4.57 o 
   1  -4  15      332.10      355.96     14.05 o 
   2  -4  15       33.80       27.91      5.30 o 
  -8  -3  15        2.45        0.69      3.59 o 
  -7  -3  15      230.49      212.24     10.88 o 
  -6  -3  15        0.53       -3.32      3.57 o 
  -5  -3  15      170.71      167.77      9.95 o 
  -4  -3  15        1.77       -3.26      3.26 o 
  -3  -3  15      287.67      274.43     11.67 o 
  -2  -3  15       14.41       10.41      3.92 o 
  -1  -3  15      385.13      415.53     14.36 o 
   0  -3  15       58.45       47.27      7.69 o 
   1  -3  15      332.43      363.15     13.45 o 
   2  -3  15        2.45       -2.31      3.36 o 
   3  -3  15       51.36       44.69      8.89 o 
  -8  -2  15        3.77       -0.70      5.28 o 
  -7  -2  15      327.22      338.29     13.11 o 
  -6  -2  15       12.66        4.52      3.83 o 
  -5  -2  15      391.35      381.12     13.68 o 
  -4  -2  15       24.37       14.60      4.01 o 
  -3  -2  15      554.22      518.68     15.65 o 
  -2  -2  15        2.87        0.55      3.36 o 
  -1  -2  15      389.45      387.47     13.47 o 
   0  -2  15       11.54        5.46      3.63 o 
   1  -2  15       53.99       62.71      7.35 o 
   2  -2  15      110.36      103.87     10.87 o 
   3  -2  15       98.14       98.50      7.98 o 
   4  -2  15        0.09       -2.85      4.59 o 
  -8  -1  15       14.87       13.16      4.39 o 
  -7  -1  15      307.03      325.71     13.44 o 
  -6  -1  15       18.30       15.12      4.01 o 
  -5  -1  15      476.88      460.28     14.76 o 
  -4  -1  15        4.77        8.09      3.44 o 
  -3  -1  15      255.75      260.41     11.18 o 
  -2  -1  15        8.53        1.91      3.26 o 
  -1  -1  15      497.12      490.84     14.79 o 
   0  -1  15        5.22        0.04      5.82 o 
   1  -1  15      418.87      419.87     13.90 o 
   2  -1  15       11.48        1.01      3.87 o 
   3  -1  15      243.72      253.76     11.12 o 
   4  -1  15       16.91       14.28      4.08 o 
   5  -1  15      127.74      142.26      9.32 o 
  -8   0  15       14.33       15.74      4.27 o 
  -7   0  15      350.26      366.35     13.60 o 
  -6   0  15       58.47       55.09      6.30 o 
  -5   0  15      286.26      287.73     12.82 o 
  -4   0  15        1.60       -3.40      3.40 o 
  -3   0  15      330.47      313.27     12.13 o 
  -2   0  15       89.45       73.74      7.14 o 
  -1   0  15      799.49      804.11     19.71 o 
   0   0  15       25.51       17.15      4.08 o 
   1   0  15      837.39      846.21     23.02 o 
   2   0  15       17.37        6.82      3.36 o 
   3   0  15      378.95      385.52     13.91 o 
   4   0  15        0.02       -0.89      3.05 o 
   5   0  15      175.02      166.08      9.44 o 
   6   0  15        1.38        0.70      4.70 o 
  -8   1  15        0.05       -4.14      4.14 o 
  -7   1  15      227.52      221.17     11.10 o 
  -6   1  15       44.72       44.83      5.78 o 
  -5   1  15      157.68      147.20      9.16 o 
  -4   1  15        0.02       -2.40      2.40 o 
  -3   1  15      504.58      436.99     13.77 o 
  -2   1  15        0.60        2.26      2.95 o 
  -1   1  15      425.66      437.19     13.77 o 
   0   1  15        0.60       -2.79      2.79 o 
   1   1  15      529.39      568.57     15.83 o 
   2   1  15       67.77       58.80      7.56 o 
   3   1  15      462.29      459.75     14.18 o 
   4   1  15        0.46        1.15      3.05 o 
   5   1  15      200.24      200.75     10.29 o 
   6   1  15        0.96       -3.85      3.85 o 
   7   1  15      261.65      280.29     14.97 o 
  -7   2  15      409.60      430.62     14.66 o 
  -6   2  15        1.80       -3.53      3.53 o 
  -5   2  15      202.02      196.64      9.78 o 
  -4   2  15        2.94       -1.69      3.05 o 
  -3   2  15      179.17      171.16      9.16 o 
  -2   2  15        2.54       -4.26      4.26 o 
  -1   2  15      349.74      353.95     12.15 o 
   0   2  15        0.00       -2.71      2.71 o 
   1   2  15      487.35      502.31     14.76 o 
   2   2  15        0.04       -3.95      3.95 o 
   3   2  15      378.49      366.91     12.40 o 
   4   2  15        0.02       -4.62      4.62 o 
   5   2  15      307.38      321.12     15.22 o 
   6   2  15        0.71       -3.51      3.51 o 
   7   2  15      243.24      239.13     13.61 o 
  -7   3  15      558.57      580.85     20.92 o 
  -6   3  15        2.31       -2.56      3.94 o 
  -5   3  15      235.30      226.92     10.48 o 
  -4   3  15        0.87       -2.94      2.94 o 
  -3   3  15      195.36      187.88      9.45 o 
  -2   3  15       17.50       10.46      3.69 o 
  -1   3  15      570.95      569.53     18.25 o 
   0   3  15        5.98        3.50      3.51 o 
   1   3  15      374.67      375.04     15.79 o 
   2   3  15        0.38       -0.58      3.13 o 
   3   3  15      216.61      202.50     11.70 o 
   4   3  15       24.92       16.33      4.36 o 
   5   3  15      422.99      382.37     16.06 o 
   6   3  15       10.36        8.06      5.39 o 
   7   3  15      226.71      226.46     13.04 o 
   8   3  15        0.71       -4.62      4.62 o 
  -6   4  15      130.37      157.87     16.94 o 
  -5   4  15      258.45      263.40     14.16 o 
  -4   4  15        0.52       -3.70      3.70 o 
  -3   4  15      476.28      422.46     17.15 o 
  -2   4  15        0.46       -3.51      3.51 o 
  -1   4  15      499.97      549.20     19.58 o 
   0   4  15        0.38       -1.95      4.62 o 
   1   4  15      495.00      533.45     19.06 o 
   2   4  15       14.66        9.55      4.06 o 
   3   4  15      494.54      476.06     29.26 o 
   4   4  15       24.17       16.24      4.36 o 
   5   4  15      369.30      371.00     15.79 o 
   6   4  15        0.88        0.30      3.85 o 
   7   4  15      425.78      437.21     17.69 o 
   8   4  15       11.66        6.83      4.26 o 
  -6   5  15       38.26       35.42      8.47 o 
  -5   5  15      575.97      645.35     33.11 o 
  -4   5  15       15.99       11.04      4.81 o 
  -3   5  15      655.44      702.67     22.79 o 
  -2   5  15       26.78       19.61      5.78 o 
  -1   5  15      654.32      676.26     29.65 o 
   0   5  15        0.79       -3.47      3.47 o 
   1   5  15      792.01      797.12     24.49 o 
   2   5  15        0.64       -2.52      2.96 o 
   3   5  15      259.96      260.10     24.64 o 
   4   5  15        7.60       -0.77      2.96 o 
   5   5  15      188.16      189.06     11.44 o 
   6   5  15        1.89       -2.31      3.27 o 
   7   5  15      431.74      444.84     17.69 o 
   8   5  15        0.26       -0.77      3.81 o 
  -5   6  15      360.13      408.93     26.18 o 
  -4   6  15        0.59        5.39      6.16 o 
  -3   6  15      302.52      301.70     14.91 o 
  -2   6  15       23.25       18.52      5.15 o 
  -1   6  15      742.14      704.97     25.03 o 
   0   6  15        6.22        1.54      3.85 o 
   1   6  15      538.64      553.22     19.87 o 
   2   6  15        8.54       -1.54      6.16 o 
   3   6  15      310.80      329.38     15.25 o 
   4   6  15       14.05        2.25      3.51 o 
   5   6  15      181.01      162.14     10.61 o 
   6   6  15       15.56       14.63      4.36 o 
   7   6  15      135.60      122.93     10.30 o 
   8   6  15       33.80       32.01      6.55 o 
  -4   7  15       13.97       19.25      6.93 o 
  -3   7  15      344.52      275.70     21.56 o
[truncated: 13,352 more chars]
